# Supplementary material for: Integrated Analysis of ceRNA Regulatory Network Associated With Tumor Stage in Cervical Cancer
Source: Front Genet. 2021 Mar 23;12:618753. doi: 10.3389/fgene.2021.618753 (PMC8021857; doi:10.3389/fgene.2021.618753)
Supplement: Supplementary Table 1 — Clinical information of cervical cancer samples in TCGA. [file Table_1.XLSX]

## Sheet: default
Sample_title
