# Supplementary material for: Integrated Analysis of ceRNA Regulatory Network Associated With Tumor Stage in Cervical Cancer
Source: Front Genet. 2021 Mar 23;12:618753. doi: 10.3389/fgene.2021.618753 (PMC8021857; doi:10.3389/fgene.2021.618753)
Supplement: Supplementary Table 2 — Detailed information of mRNAs in Venn diagram. [file Table_2.XLSX]

## Sheet: common RNA-1077
Ensembl_Gene_ID	Gene Symbol	Gene_Biotype	Biotype	style	Fold-change(Stage1_Normal)	P-value(Stage1_Normal)	FDR(Stage1_Normal)	mean(Stage1)(Stage1_Normal)	mean(Normal)(Stage1_Normal)	Fold-change(Stage2_Normal)	P-value(Stage2_Normal)	FDR(Stage2_Normal)	mean(Stage2)(Stage2_Normal)	mean(Normal)(Stage2_Normal)	Fold-change(Stage34_Normal)	P-value(Stage34_Normal)	FDR(Stage34_Normal)	mean(Stage34)(Stage34_Normal)	mean(Normal)(Stage34_Normal)
ENSG00000001617	SEMA3F	protein_coding	mRNA	up	3.75	0.0003772	0.00339	26.93	7.18	4.57	8.6e-06	0.000183	32.53	7.12	4.42	9.71e-05	0.00103	31.18	7.06
ENSG00000002586	CD99	protein_coding	mRNA	down	0.41	0.0112082	0.0474	56.89	137.97	0.33	0.0057825	0.03	45.53	137.19	0.36	0.0053563	0.0238	49.17	137.37
ENSG00000004399	PLXND1	protein_coding	mRNA	down	0.32	4.33e-05	0.000569	6.91	21.6	0.33	0.00034	0.00325	7.04	21.39	0.37	0.001137	0.0072	7.8	21.18
ENSG00000004478	FKBP4	protein_coding	mRNA	up	2.34	0.0005532	0.00464	39.01	16.68	2.59	0.0005834	0.00505	42.89	16.53	2.92	5.35e-05	0.000641	47.7	16.35
ENSG00000005022	SLC25A5	protein_coding	mRNA	up	3.03	0.0002401	0.00233	305.75	100.91	3.11	6.42e-05	0.000907	310.15	99.86	3.22	6.26e-05	0.000732	320.88	99.64
ENSG00000005812	FBXL3	protein_coding	mRNA	down	0.47	9.79e-05	0.00113	6.52	13.85	0.46	4.14e-05	0.000621	6.29	13.74	0.45	0.0001708	0.00164	6.17	13.6
ENSG00000006042	TMEM98	protein_coding	mRNA	down	0.21	1.31e-05	0.000212	6.33	30.18	0.2	1.78e-05	0.000323	6.02	29.86	0.18	1e-07	1e-07	5.19	29.61
ENSG00000006118	TMEM132A	protein_coding	mRNA	up	2.78	0.0056128	0.0285	11.11	4	3.22	0.001929	0.0127	12.87	4	2.85	0.0033972	0.017	11.4	4
ENSG00000006704	GTF2IRD1	protein_coding	mRNA	up	2.09	0.0020824	0.0131	8.77	4.19	1.98	0.007323	0.0355	8.28	4.18	2.33	0.0006073	0.00439	9.7	4.17
ENSG00000007376	RPUSD1	protein_coding	mRNA	up	1.9	0.0065245	0.0317	11.46	6.02	1.95	0.0082041	0.0384	11.6	5.96	1.84	0.0101757	0.0392	10.9	5.92
ENSG00000007866	TEAD3	protein_coding	mRNA	down	0.52	0.0023879	0.0145	22.2	42.9	0.51	0.0108174	0.0469	21.76	42.4	0.48	0.0047554	0.0217	20.32	42.16
ENSG00000007944	MYLIP	protein_coding	mRNA	down	0.31	0.0002244	0.0022	9.85	31.31	0.37	0.0070143	0.0345	11.58	30.94	0.3	0.0009467	0.00623	9.17	30.74
ENSG00000008441	NFIX	protein_coding	mRNA	down	0.25	9.47e-05	0.0011	9.58	38.72	0.25	0.0001456	0.00168	9.5	38.24	0.24	0.0001362	0.00137	9.04	38.07
ENSG00000008517	IL32	protein_coding	mRNA	up	5.71	0.0023511	0.0144	30.2	5.29	5.48	0.0036625	0.0209	28.89	5.28	4.26	0.0026587	0.014	22.41	5.26
ENSG00000010292	NCAPD2	protein_coding	mRNA	up	4.13	1e-07	1e-07	23.2	5.62	4.72	1e-07	1e-07	26.32	5.58	4.72	1e-07	1e-07	26.2	5.55
ENSG00000010322	NISCH	protein_coding	mRNA	down	0.46	0.0002615	0.00249	8.05	17.41	0.53	0.0099719	0.0443	9.17	17.26	0.49	0.0010399	0.0067	8.37	17.05
ENSG00000010803	SCMH1	protein_coding	mRNA	down	0.37	4e-06	8.03e-05	6.6	17.99	0.35	5.6e-06	0.000128	6.3	17.82	0.37	3.9e-06	7.5e-05	6.45	17.64
ENSG00000011028	MRC2	protein_coding	mRNA	down	0.27	0.0024161	0.0147	11.27	41.06	0.3	0.0033438	0.0193	12.17	40.56	0.35	0.008463	0.034	14.09	40.34
ENSG00000011105	TSPAN9	protein_coding	mRNA	down	0.4	0.004892	0.0256	10.54	26.57	0.42	0.0095354	0.0429	10.96	26.27	0.45	0.0045325	0.0209	11.66	26.03
ENSG00000011426	ANLN	protein_coding	mRNA	up	3.65	4.34e-05	0.000569	14.59	4	3.82	0.0002618	0.00266	15.26	4	3.94	4.46e-05	0.000551	15.76	4
ENSG00000011465	DCN	protein_coding	mRNA	down	0.034	1e-07	1e-07	7.22	214.52	0.038	1e-07	1e-07	8.24	214.84	0.034	1e-07	1e-07	7.29	216.95
ENSG00000012822	CALCOCO1	protein_coding	mRNA	down	0.37	2.7e-06	5.73e-05	6.62	17.74	0.39	1.25e-05	0.000245	6.86	17.57	0.36	7e-07	1.72e-05	6.24	17.4
ENSG00000013583	HEBP1	protein_coding	mRNA	down	0.54	0.0070988	0.034	9.39	17.34	0.53	0.0073521	0.0356	9.19	17.19	0.54	0.0032509	0.0163	9.1	17
ENSG00000013810	TACC3	protein_coding	mRNA	up	4.01	1e-07	1e-07	16.05	4	4.06	1e-07	1e-07	16.25	4	4.16	6.6e-06	0.000118	16.65	4
ENSG00000014138	POLA2	protein_coding	mRNA	up	1.99	0.0020105	0.0127	8.19	4.11	1.92	0.00137	0.00997	7.87	4.1	1.91	0.0040864	0.0195	7.79	4.08
ENSG00000014216	CAPN1	protein_coding	mRNA	up	2.39	0.0002632	0.0025	51.45	21.55	2.66	0.00047	0.00423	56.66	21.33	2.6	0.0002364	0.00213	54.87	21.11
ENSG00000015171	ZMYND11	protein_coding	mRNA	down	0.42	0.0002243	0.0022	11.68	27.79	0.38	1.22e-05	0.00024	10.32	27.49	0.38	8.6e-06	0.000146	10.41	27.26
ENSG00000015475	BID	protein_coding	mRNA	up	2.06	0.0041248	0.0225	8.24	4	1.94	0.0076968	0.0367	7.76	4	2.15	0.0028985	0.015	8.6	4
ENSG00000017260	ATP2C1	protein_coding	mRNA	up	2.12	0.003949	0.0218	19.86	9.35	2.15	0.0080474	0.0379	19.92	9.27	2.24	0.0023413	0.0126	20.53	9.18
ENSG00000018408	WWTR1	protein_coding	mRNA	down	0.35	0.0004182	0.00365	7.71	21.82	0.34	0.000752	0.00609	7.41	21.59	0.32	0.000113	0.00117	6.79	21.37
ENSG00000023892	DEF6	protein_coding	mRNA	up	3.55	3.44e-05	0.00047	16.37	4.61	3.67	1.07e-05	0.000217	16.86	4.59	3.46	1.07e-05	0.000175	15.86	4.58
ENSG00000023902	PLEKHO1	protein_coding	mRNA	down	0.29	3.13e-05	0.000438	6.61	22.89	0.28	2.89e-05	0.000471	6.31	22.65	0.27	3.74e-05	0.000481	6.14	22.41
ENSG00000025708	TYMP	protein_coding	mRNA	up	11.59	1.09e-05	0.000182	66.01	5.69	11.96	1.69e-05	0.000311	67.93	5.68	14.51	2e-06	4.19e-05	82.1	5.66
ENSG00000026025	VIM	protein_coding	mRNA	down	0.14	3.84e-05	0.000517	55.94	389.86	0.13	1.21e-05	0.000239	50.37	395.43	0.13	0.000164	0.00159	53.34	405.23
ENSG00000029993	HMGB3	protein_coding	mRNA	up	4.84	3.1e-06	6.46e-05	31.57	6.52	4.39	0.0003159	0.00308	28.51	6.5	3.83	0.0001216	0.00124	24.8	6.47
ENSG00000030110	BAK1	protein_coding	mRNA	up	3.61	6.4e-06	0.000122	21.84	6.06	3.94	1.32e-05	0.000254	23.62	6	3.62	1.07e-05	0.000175	21.55	5.96
ENSG00000030582	GRN	protein_coding	mRNA	up	1.95	0.007328	0.0346	154.03	79.03	2.06	0.0051243	0.0271	160.99	78.08	2.09	0.0044317	0.0207	162.97	77.86
ENSG00000031691	CENPQ	protein_coding	mRNA	up	1.95	0.0046973	0.0248	7.78	4	1.97	0.0057921	0.03	7.87	4	1.77	0.0133534	0.0481	7.07	4
ENSG00000035141	FAM136A	protein_coding	mRNA	up	2.64	9.4e-06	0.000164	18.13	6.87	2.68	2.97e-05	0.000481	18.2	6.8	2.48	5.85e-05	0.000696	16.71	6.75
ENSG00000035403	VCL	protein_coding	mRNA	down	0.34	7.06e-05	0.00087	16.63	49.4	0.32	0.0003906	0.00363	15.65	48.85	0.31	0.0001094	0.00114	14.91	48.61
ENSG00000035687	ADSS	protein_coding	mRNA	up	1.8	0.007364	0.0347	23.9	13.27	1.74	0.0094383	0.0426	22.9	13.17	1.83	0.0125173	0.0458	23.79	13.02
ENSG00000035862	TIMP2	protein_coding	mRNA	down	0.097	4.8e-06	9.31e-05	23.61	244.38	0.095	9.8e-06	0.000202	23.19	244.85	0.086	2.4e-06	4.93e-05	21.32	248.64
ENSG00000037042	TUBG2	protein_coding	mRNA	down	0.44	0.000311	0.00289	5.65	12.93	0.46	0.0004821	0.00431	5.91	12.83	0.45	0.0005696	0.00422	5.68	12.69
ENSG00000039068	CDH1	protein_coding	mRNA	up	10.9	1e-07	1e-07	66.6	6.11	12.5	1e-07	1e-07	76.23	6.1	10.75	1e-07	1e-07	65.31	6.07
ENSG00000041802	LSG1	protein_coding	mRNA	up	1.92	0.0070176	0.0337	15.25	7.96	1.79	0.0071101	0.0348	14.14	7.88	1.91	0.0036609	0.0179	14.93	7.82
ENSG00000042493	CAPG	protein_coding	mRNA	up	3.42	8.2e-06	0.000151	106.29	31.09	3.39	8.24e-05	0.00111	104.17	30.75	3.15	0.0005233	0.00396	96.2	30.52
ENSG00000046604	DSG2	protein_coding	mRNA	up	7.37	2e-07	5.67e-06	29.46	4	7.79	1.1e-06	3.15e-05	31.15	4	6.9	1.61e-05	0.000247	27.59	4
ENSG00000049239	H6PD	protein_coding	mRNA	down	0.39	0.0015747	0.0106	9.92	25.38	0.38	0.0032045	0.0187	9.55	25.11	0.35	0.0009761	0.00638	8.66	24.86
ENSG00000049283	EPN3	protein_coding	mRNA	up	2.22	0.010602	0.0455	8.86	4	2.52	0.0047568	0.0255	10.07	4	2.5	0.000476	0.00371	9.98	4
ENSG00000049323	LTBP1	protein_coding	mRNA	down	0.27	0.0004166	0.00365	9.19	34.28	0.26	0.0022472	0.0143	8.67	33.93	0.24	0.0002081	0.00191	8	33.67
ENSG00000049540	ELN	protein_coding	mRNA	down	0.24	0.0033514	0.0191	6.17	25.63	0.24	0.0017063	0.0116	6.09	25.36	0.23	0.0006178	0.00443	5.77	25.21
ENSG00000049541	RFC2	protein_coding	mRNA	up	2.67	1.6e-06	3.59e-05	28.95	10.85	2.4	1.03e-05	0.000211	25.89	10.77	2.7	6e-07	1.5e-05	28.75	10.65
ENSG00000051108	HERPUD1	protein_coding	mRNA	down	0.48	0.0093243	0.0414	13.63	28.39	0.51	0.008631	0.0398	14.27	28.08	0.47	0.0030335	0.0155	13.13	27.85
ENSG00000051180	RAD51	protein_coding	mRNA	up	1.96	0.0029934	0.0174	7.85	4	1.85	0.0081934	0.0384	7.41	4	1.75	0.0102349	0.0394	7.01	4
ENSG00000052344	PRSS8	protein_coding	mRNA	up	6.15	9e-07	2.18e-05	53.01	8.63	6.58	6.1e-06	0.000138	56.59	8.59	5.5	1.63e-05	0.000248	47.21	8.58
ENSG00000055211	GINM1	protein_coding	mRNA	down	0.51	0.0006324	0.00519	24.09	47.25	0.47	0.0003402	0.00325	21.85	46.64	0.45	0.0011432	0.00721	20.71	46.52
ENSG00000058085	LAMC2	protein_coding	mRNA	up	6.82	0.003193	0.0184	41.19	6.04	6.93	0.0059525	0.0305	41.76	6.02	6.1	0.0131861	0.0476	36.59	6
ENSG00000058668	ATP2B4	protein_coding	mRNA	down	0.21	7e-07	1.75e-05	15.12	70.48	0.23	3.72e-05	0.000566	16.34	69.84	0.23	4.18e-05	0.000526	16.26	69.64
ENSG00000058804	NDC1	protein_coding	mRNA	up	3.07	1e-07	3.11e-06	12.56	4.1	2.99	1e-07	3.65e-06	12.21	4.08	3.13	1.7e-06	3.63e-05	12.74	4.07
ENSG00000059378	PARP12	protein_coding	mRNA	up	2.36	0.004922	0.0258	10.7	4.53	2.38	0.0019045	0.0126	10.72	4.51	2.42	0.00366	0.0179	10.89	4.5
ENSG00000060558	GNA15	protein_coding	mRNA	up	4.55	0.0048123	0.0253	27.12	5.96	4.72	0.0068006	0.0337	28.07	5.94	5.5	0.0004334	0.00344	32.58	5.92
ENSG00000062822	POLD1	protein_coding	mRNA	up	3.76	1e-07	1e-07	16.11	4.28	3.92	2.9e-06	7.21e-05	16.72	4.27	3.92	3e-07	8.19e-06	16.7	4.26
ENSG00000063046	EIF4B	protein_coding	mRNA	down	0.4	3.63e-05	0.000492	37.33	92.5	0.43	0.0001743	0.00193	39.75	91.49	0.42	0.0008852	0.00591	38.51	91.41
ENSG00000063180	CA11	protein_coding	mRNA	down	0.18	1e-07	3.11e-06	6.35	34.4	0.2	3.4e-06	8.28e-05	6.65	34.05	0.18	3e-07	8.19e-06	6.21	33.8
ENSG00000063601	MTMR1	protein_coding	mRNA	up	2.27	0.0027215	0.0162	9.07	4	2.47	0.0009734	0.0076	9.86	4	2.26	0.0042169	0.0199	9.02	4
ENSG00000064102	ASUN	protein_coding	mRNA	up	1.96	0.0015215	0.0103	8.69	4.44	2.15	0.0071145	0.0348	9.51	4.42	2.3	0.0002995	0.00255	10.13	4.41
ENSG00000065054	SLC9A3R2	protein_coding	mRNA	down	0.26	0.0047298	0.0249	14.41	55.03	0.22	0.0013583	0.00993	12.12	54.37	0.2	0.0003517	0.0029	10.66	54.18
ENSG00000065357	DGKA	protein_coding	mRNA	up	2.43	0.00397	0.0218	9.72	4	2.3	0.0082338	0.0385	9.18	4	2.58	0.0012441	0.00765	10.3	4
ENSG00000065361	ERBB3	protein_coding	mRNA	up	4.08	0.0002343	0.00228	18.85	4.62	3.96	0.000413	0.00381	18.22	4.6	3.47	0.0002868	0.00248	15.91	4.59
ENSG00000065911	MTHFD2	protein_coding	mRNA	up	2.59	0.0005036	0.00429	19.33	7.48	2.48	0.0031959	0.0187	18.43	7.43	2.48	0.002552	0.0136	18.31	7.39
ENSG00000066583	ISOC1	protein_coding	mRNA	down	0.31	7.75e-05	0.000937	14.77	47.17	0.31	0.0001423	0.00165	14.27	46.6	0.31	5.8e-06	0.000107	14.51	46.37
ENSG00000067113	PPAP2A	protein_coding	mRNA	down	0.18	9e-07	2.18e-05	9.5	53.78	0.16	1e-07	3.65e-06	8.27	53.24	0.17	1.03e-05	0.000171	9.25	53
ENSG00000067225	PKM	protein_coding	mRNA	up	2.82	1.9e-05	0.000289	224.53	79.7	3.22	0.0001377	0.00162	254.16	78.81	3.11	2.96e-05	0.000396	244.93	78.65
ENSG00000068001	HYAL2	protein_coding	mRNA	down	0.31	3e-07	8.11e-06	10.09	32.4	0.29	2.1e-06	5.54e-05	9.34	32.06	0.27	1e-07	3.26e-06	8.75	31.83
ENSG00000068078	FGFR3	protein_coding	mRNA	up	4.66	0.01137	0.0478	18.64	4	6.02	0.0052001	0.0274	24.08	4	6.09	0.0058688	0.0257	24.36	4
ENSG00000068697	LAPTM4A	protein_coding	mRNA	down	0.54	0.006512	0.0317	179.2	329.74	0.53	0.0052268	0.0275	175.57	331.73	0.45	0.0006127	0.00442	153.22	339.55
ENSG00000068724	TTC7A	protein_coding	mRNA	up	2.46	2.23e-05	0.00033	9.86	4	2.64	0.0001664	0.00186	10.56	4	2.32	0.0001026	0.00109	9.29	4
ENSG00000069011	PITX1	protein_coding	mRNA	up	10.54	0.0002583	0.00247	42.16	4	10.25	0.0001786	0.00196	40.99	4	16.31	8e-07	1.94e-05	65.24	4
ENSG00000069535	MAOB	protein_coding	mRNA	down	0.073	1e-07	1e-07	5.22	71.1	0.074	1e-07	1e-07	5.2	70.32	0.066	1e-07	1e-07	4.66	70.14
ENSG00000070814	TCOF1	protein_coding	mRNA	up	1.9	0.0072484	0.0344	9.41	4.96	2.02	0.0003202	0.00311	9.93	4.92	2.11	0.0016761	0.0097	10.36	4.91
ENSG00000071127	WDR1	protein_coding	mRNA	down	0.52	0.001432	0.00992	42.75	83	0.5	0.0014042	0.0101	40.8	82.02	0.48	0.0008273	0.00562	39.05	81.83
ENSG00000071539	TRIP13	protein_coding	mRNA	up	2.44	0.0084543	0.0387	9.76	4	2.38	0.0050805	0.0269	9.52	4	2.34	0.0065166	0.0278	9.38	4
ENSG00000071967	CYBRD1	protein_coding	mRNA	down	0.12	4e-07	1.05e-05	10.31	86.17	0.12	1e-06	2.9e-05	10.31	85.17	0.099	1e-07	1e-07	8.4	84.91
ENSG00000072110	ACTN1	protein_coding	mRNA	down	0.37	0.0045784	0.0245	22.96	62.43	0.4	0.0100734	0.0446	24.71	61.73	0.36	0.0032797	0.0165	21.94	61.45
ENSG00000072274	TFRC	protein_coding	mRNA	up	3.44	0.0051333	0.0265	33.22	9.65	3.37	0.0016687	0.0114	32.27	9.57	4.5	0.0044833	0.0208	42.66	9.49
ENSG00000072310	SREBF1	protein_coding	mRNA	up	3.68	0.0011584	0.00844	29.34	7.96	4.03	8.5e-06	0.000182	31.81	7.9	4.32	0.0001167	0.0012	33.79	7.83
ENSG00000072501	SMC1A	protein_coding	mRNA	up	2.09	0.0018146	0.0118	18.78	8.98	2	0.0081008	0.038	17.83	8.9	2.05	0.0069309	0.0291	18.09	8.82
ENSG00000072518	MARK2	protein_coding	mRNA	up	2.23	1.53e-05	0.000241	14.05	6.31	2.32	0.000106	0.00134	14.5	6.25	2.5	4.4e-06	8.35e-05	15.49	6.21
ENSG00000073111	MCM2	protein_coding	mRNA	up	10.18	1e-07	1e-07	45.4	4.46	11.62	1e-07	1e-07	51.58	4.44	10.65	1e-07	1e-07	47.21	4.43
ENSG00000073350	LLGL2	protein_coding	mRNA	up	3.11	0.0056507	0.0287	15.95	5.12	3.1	0.0014647	0.0103	15.83	5.11	2.74	0.0109171	0.0415	13.96	5.09
ENSG00000074800	ENO1	protein_coding	mRNA	up	3.44	3.19e-05	0.000443	502.82	145.97	3.84	1.11e-05	0.000224	557.89	145.23	4.35	1e-07	1e-07	632.1	145.41
ENSG00000075188	NUP37	protein_coding	mRNA	up	1.99	0.0004062	0.0036	9.46	4.75	1.89	0.001701	0.0116	8.92	4.72	1.85	0.0032448	0.0163	8.7	4.69
ENSG00000075240	GRAMD4	protein_coding	mRNA	up	2.68	0.0008271	0.00642	11.31	4.22	2.77	0.0005588	0.0049	11.64	4.2	3.02	0.0006538	0.00467	12.67	4.19
ENSG00000075275	CELSR1	protein_coding	mRNA	up	2.49	0.003095	0.018	9.95	4	2.62	0.0042829	0.0238	10.48	4	2.61	0.0040806	0.0195	10.42	4
ENSG00000075711	DLG1	protein_coding	mRNA	up	2.01	0.0116428	0.0487	9.08	4.51	2.07	0.0044205	0.0244	9.27	4.48	2.06	0.0084184	0.0339	9.19	4.45
ENSG00000076043	REXO2	protein_coding	mRNA	down	0.45	0.0024584	0.0149	11.34	25.36	0.45	0.0003342	0.00322	11.22	25.1	0.45	0.0007737	0.00535	11.14	24.89
ENSG00000076248	UNG	protein_coding	mRNA	up	2.71	7.4e-06	0.000138	34.48	12.71	2.84	3.2e-06	7.83e-05	35.87	12.61	2.54	4.1e-05	0.000518	31.71	12.48
ENSG00000076382	SPAG5	protein_coding	mRNA	up	2.67	4.5e-06	8.85e-05	10.69	4	2.81	2e-07	6.88e-06	11.23	4	2.8	4.14e-05	0.000522	11.18	4
ENSG00000076554	TPD52	protein_coding	mRNA	up	2.69	0.0008239	0.00641	12.43	4.62	2.41	0.0031218	0.0183	11.1	4.61	2.65	0.0004635	0.00364	12.18	4.6
ENSG00000076604	TRAF4	protein_coding	mRNA	up	3.57	2.3e-06	4.94e-05	22.77	6.38	3.56	3e-07	9.93e-06	22.66	6.36	3.15	0.0004094	0.00329	19.95	6.33
ENSG00000076706	MCAM	protein_coding	mRNA	down	0.15	8.9e-06	0.000158	7.62	51.3	0.15	2e-07	6.88e-06	7.48	50.72	0.18	6.5e-06	0.000116	8.97	50.52
ENSG00000076944	STXBP2	protein_coding	mRNA	up	2.29	8.04e-05	0.000959	11.02	4.82	2.3	0.0002497	0.00256	11.03	4.8	2.17	0.0009685	0.00634	10.38	4.79
ENSG00000077152	UBE2T	protein_coding	mRNA	up	8.71	1e-07	1e-07	34.83	4	8.47	1e-07	1e-07	33.88	4	8.69	1e-07	1e-07	34.75	4
ENSG00000077348	EXOSC5	protein_coding	mRNA	up	2.07	0.0107598	0.0461	20.3	9.82	2.31	0.006181	0.0314	22.48	9.75	2.2	0.0059149	0.0258	21.24	9.66
ENSG00000077942	FBLN1	protein_coding	mRNA	down	0.22	0.0027906	0.0165	36.28	167.1	0.22	0.0020341	0.0132	36.43	166.62	0.24	0.0021501	0.0119	40.12	167.47
ENSG00000079308	TNS1	protein_coding	mRNA	down	0.088	1e-07	1e-07	4.92	55.88	0.086	1e-07	1e-07	4.78	55.35	0.087	1e-07	1e-07	4.8	55.06
ENSG00000079462	PAFAH1B3	protein_coding	mRNA	up	4.3	2.3e-06	4.94e-05	42.31	9.83	4.55	2.7e-06	6.82e-05	44.39	9.75	4.32	8e-07	1.94e-05	41.68	9.66
ENSG00000079616	KIF22	protein_coding	mRNA	up	4.32	1e-07	1e-07	26.52	6.14	4.34	1e-07	1e-07	26.49	6.1	4.09	1e-07	1e-07	24.82	6.06
ENSG00000080824	HSP90AA1	protein_coding	mRNA	up	1.91	0.0117621	0.0491	241.42	126.11	2.07	0.0081499	0.0382	259.21	125.19	2.09	0.009456	0.0371	261.35	125.05
ENSG00000080986	NDC80	protein_coding	mRNA	up	2.41	0.0002653	0.00251	9.64	4	2.36	0.0007958	0.00639	9.45	4	2.41	2.32e-05	0.00033	9.63	4
ENSG00000083307	GRHL2	protein_coding	mRNA	up	3.28	8.7e-06	0.000156	13.13	4	3.3	6.8e-06	0.00015	13.21	4	3.45	8e-06	0.000137	13.81	4
ENSG00000084207	GSTP1	protein_coding	mRNA	up	3	0.0028477	0.0168	561.79	186.99	2.63	0.0077201	0.0367	491.37	186.5	3.02	7.63e-05	0.000854	567.23	188.08
ENSG00000084733	RAB10	protein_coding	mRNA	up	1.9	0.0046017	0.0246	61.84	32.53	1.95	0.0111577	0.0479	62.75	32.16	1.94	0.0112058	0.0422	61.87	31.96
ENSG00000085117	CD82	protein_coding	mRNA	up	5.15	8.32e-05	0.000987	40.54	7.88	5.15	0.0013997	0.0101	40.27	7.82	5.53	0.0001936	0.0018	42.95	7.77
ENSG00000085840	ORC1	protein_coding	mRNA	up	1.87	0.0050986	0.0264	7.49	4	1.93	0.0021739	0.014	7.72	4	1.91	0.0012094	0.0075	7.62	4
ENSG00000087245	MMP2	protein_coding	mRNA	down	0.15	0.0028473	0.0168	23.46	154.95	0.15	0.0030524	0.018	22.42	154.29	0.18	0.0036634	0.0179	27.24	155.4
ENSG00000087586	AURKA	protein_coding	mRNA	up	3.27	9.9e-06	0.000171	13.1	4	3.81	1e-07	3.65e-06	15.23	4	3.67	4e-07	1.06e-05	14.69	4
ENSG00000087884	AAMDC	protein_coding	mRNA	down	0.45	0.0071939	0.0343	7.1	15.74	0.4	0.0002268	0.00237	6.19	15.6	0.38	0.0001878	0.00177	5.89	15.43
ENSG00000088325	TPX2	protein_coding	mRNA	up	9.69	1e-07	1e-07	38.77	4	10.58	1e-07	1e-07	42.31	4	11.04	1e-07	1e-07	44.16	4
ENSG00000088881	EBF4	protein_coding	mRNA	down	0.42	0.0058236	0.0294	6.25	14.84	0.42	0.0047566	0.0255	6.11	14.72	0.37	0.0004974	0.00383	5.4	14.56
ENSG00000088882	CPXM1	protein_coding	mRNA	down	0.22	0.0011957	0.00864	7.79	36	0.18	2.39e-05	0.000404	6.48	35.57	0.2	0.0001423	0.00142	7.05	35.33
ENSG00000089127	OAS1	protein_coding	mRNA	up	5.08	0.0003545	0.00323	20.31	4	5.09	0.0006338	0.00537	20.37	4	5.53	0.0008509	0.00575	22.12	4
ENSG00000089356	FXYD3	protein_coding	mRNA	up	14.12	2.9e-06	6.09e-05	122.56	8.68	15.88	2e-07	6.88e-06	137.3	8.65	16.43	2e-07	5.83e-06	141.83	8.63
ENSG00000089685	BIRC5	protein_coding	mRNA	up	5.24	1e-07	1e-07	20.97	4	5.42	1e-07	1e-07	21.7	4	5.51	1e-07	1e-07	22.05	4
ENSG00000089820	ARHGAP4	protein_coding	mRNA	up	3.69	0.0019382	0.0124	14.76	4	3.62	0.0012753	0.0095	14.48	4	3.65	0.004962	0.0224	14.59	4
ENSG00000089902	RCOR1	protein_coding	mRNA	up	2.25	0.0022592	0.0139	10.93	4.86	2.15	0.005123	0.0271	10.4	4.83	2.52	0.001316	0.00801	12.1	4.81
ENSG00000090006	LTBP4	protein_coding	mRNA	down	0.097	1e-07	1e-07	12.74	131.2	0.095	3e-07	9.93e-06	12.33	130.3	0.094	1e-07	1e-07	12.2	130.37
ENSG00000090520	DNAJB11	protein_coding	mRNA	up	2.81	1.26e-05	0.000206	25.69	9.13	2.59	0.0001061	0.00134	23.46	9.05	2.63	2.9e-05	0.00039	23.56	8.97
ENSG00000090565	RAB11FIP3	protein_coding	mRNA	down	0.47	0.0031465	0.0182	5.9	12.52	0.48	0.0030161	0.0179	5.96	12.43	0.46	0.0005947	0.00434	5.64	12.3
ENSG00000090863	GLG1	protein_coding	mRNA	down	0.53	0.0016451	0.0109	13	24.67	0.55	0.0068208	0.0338	13.4	24.4	0.54	0.0016176	0.00945	12.96	24.16
ENSG00000090889	KIF4A	protein_coding	mRNA	up	2.58	0.0001298	0.00143	10.33	4	2.56	0.0001412	0.00165	10.23	4	2.56	0.0001912	0.00179	10.23	4
ENSG00000091073	DTX2	protein_coding	mRNA	up	2.67	0.0033873	0.0193	11.47	4.29	2.58	0.0026717	0.0163	11.06	4.28	2.61	0.0017107	0.00988	11.16	4.27
ENSG00000091640	SPAG7	protein_coding	mRNA	down	0.54	0.0034109	0.0194	16.02	29.63	0.5	0.0038192	0.0216	14.56	29.31	0.49	0.0007444	0.00521	14.22	29.06
ENSG00000091986	CCDC80	protein_coding	mRNA	down	0.063	1e-07	1e-07	6.38	100.9	0.071	2e-07	6.88e-06	7.09	99.99	0.056	1e-07	1e-07	5.65	100.58
ENSG00000092470	WDR76	protein_coding	mRNA	up	2.27	0.0007941	0.00621	9.1	4	2.11	0.0047335	0.0255	8.46	4	2.14	0.0005184	0.00394	8.58	4
ENSG00000092820	EZR	protein_coding	mRNA	up	3.3	0.0002204	0.00219	173	52.44	2.99	0.0002099	0.00224	155.41	51.93	2.82	0.0003618	0.00297	145.39	51.61
ENSG00000092964	DPYSL2	protein_coding	mRNA	down	0.29	3.7e-06	7.55e-05	6.04	20.9	0.32	0.0004205	0.00386	6.55	20.69	0.32	0.0003199	0.00267	6.59	20.48
ENSG00000093000	NUP50	protein_coding	mRNA	up	2.32	6.8e-06	0.000128	10.65	4.58	2.43	0.0002039	0.00219	11.07	4.55	2.39	6.68e-05	0.000768	10.8	4.53
ENSG00000093009	CDC45	protein_coding	mRNA	up	3.16	7e-06	0.000131	12.64	4	2.94	3.15e-05	0.000504	11.78	4	2.94	9.39e-05	0.00101	11.77	4
ENSG00000094804	CDC6	protein_coding	mRNA	up	2.59	1.07e-05	0.00018	10.37	4	2.72	2.47e-05	0.000416	10.88	4	2.52	0.0001052	0.00111	10.06	4
ENSG00000095066	HOOK2	protein_coding	mRNA	up	1.99	0.0059694	0.03	7.94	4	2.22	0.0013443	0.00987	8.87	4	2.17	0.000515	0.00392	8.68	4
ENSG00000095383	TBC1D2	protein_coding	mRNA	up	3.53	0.0013934	0.00972	16.71	4.73	3.86	0.0016551	0.0114	18.21	4.72	3.78	0.0016492	0.0096	17.78	4.71
ENSG00000096063	SRPK1	protein_coding	mRNA	up	2.47	0.0001253	0.00139	12.12	4.9	2.4	0.0002714	0.00271	11.68	4.86	2.33	0.0003114	0.00262	11.22	4.82
ENSG00000096433	ITPR3	protein_coding	mRNA	up	4.14	0.0001128	0.00128	16.55	4	4.42	0.0003618	0.00343	17.69	4	4.11	0.0001626	0.00158	16.44	4
ENSG00000096696	DSP	protein_coding	mRNA	up	17.02	1e-07	3.11e-06	83.16	4.89	21.55	1e-07	3.65e-06	105.04	4.87	22.82	5e-07	1.3e-05	110.91	4.86
ENSG00000097007	ABL1	protein_coding	mRNA	down	0.3	2e-07	5.67e-06	12.84	42.77	0.31	2.3e-06	5.94e-05	13.24	42.26	0.29	3e-07	8.19e-06	12.37	42.1
ENSG00000097046	CDC7	protein_coding	mRNA	up	2.28	0.0005102	0.00434	9.12	4	2.16	0.0018431	0.0123	8.63	4	2.27	0.0003705	0.00303	9.08	4
ENSG00000099194	SCD	protein_coding	mRNA	up	10.15	2.06e-05	0.000308	55.72	5.49	14.83	6e-07	1.85e-05	80.9	5.46	15.65	1.1e-06	2.57e-05	84.94	5.43
ENSG00000099364	FBXL19	protein_coding	mRNA	up	2.04	0.0003664	0.00332	8.15	4	2.2	0.0002228	0.00234	8.8	4	2.2	6e-06	0.00011	8.81	4
ENSG00000099622	CIRBP	protein_coding	mRNA	down	0.27	2e-07	5.67e-06	27.54	102.82	0.26	1.6e-06	4.39e-05	26.39	101.82	0.26	3.7e-06	7.17e-05	26.37	101.72
ENSG00000099785	MARCH2	protein_coding	mRNA	down	0.46	0.0009953	0.00745	9.75	21.12	0.48	0.0038246	0.0216	10.11	20.91	0.48	0.0009688	0.00634	9.86	20.71
ENSG00000099797	TECR	protein_coding	mRNA	up	2.1	0.0029407	0.0172	32.86	15.63	2.13	0.0026698	0.0163	32.96	15.49	2.4	6.74e-05	0.000772	36.79	15.32
ENSG00000099849	RASSF7	protein_coding	mRNA	up	2.83	0.0039505	0.0218	21.63	7.63	2.84	0.002601	0.016	21.62	7.6	2.5	0.0118574	0.0441	18.97	7.58
ENSG00000099860	GADD45B	protein_coding	mRNA	down	0.32	0.0063139	0.0311	16.24	50.23	0.3	0.0045163	0.0246	15.11	50.05	0.27	0.0007637	0.00531	13.61	50.13
ENSG00000099901	RANBP1	protein_coding	mRNA	up	2.13	0.0002689	0.00254	27	12.65	2.01	0.0004732	0.00425	25.29	12.55	2.07	0.0012263	0.00758	25.73	12.42
ENSG00000100092	SH3BP1	protein_coding	mRNA	up	2.28	0.0108457	0.0463	9.1	4	2.67	0.002174	0.014	10.67	4	2.72	0.0011818	0.00738	10.87	4
ENSG00000100097	LGALS1	protein_coding	mRNA	down	0.17	0.0007249	0.00576	150.09	896.83	0.17	0.0004374	0.00397	158.14	908.49	0.17	0.0005905	0.00432	160.43	940.89
ENSG00000100129	EIF3L	protein_coding	mRNA	down	0.35	0.0008908	0.00683	23.11	65.86	0.38	0.0021232	0.0137	24.62	65.09	0.39	0.0066718	0.0282	25.02	64.92
ENSG00000100162	CENPM	protein_coding	mRNA	up	3.71	4.81e-05	0.000617	14.85	4	3.4	0.0001503	0.00173	13.6	4	3.61	0.0001266	0.00129	14.44	4
ENSG00000100297	MCM5	protein_coding	mRNA	up	4.79	1e-07	1e-07	27.36	5.71	5	1e-07	1e-07	28.35	5.67	4.58	1e-07	1e-07	25.87	5.65
ENSG00000100304	TTLL12	protein_coding	mRNA	up	2.38	0.01026	0.0445	22.71	9.53	2.66	0.0066271	0.0331	25.1	9.45	2.85	0.0024976	0.0133	26.71	9.37
ENSG00000100316	RPL3	protein_coding	mRNA	down	0.45	0.0003733	0.00337	333.22	736.76	0.44	0.0003095	0.00303	329.84	753.36	0.41	0.000486	0.00376	319.48	774.63
ENSG00000100320	RBFOX2	protein_coding	mRNA	down	0.33	1.2e-06	2.81e-05	8.1	24.48	0.35	3.8e-06	9.15e-05	8.55	24.23	0.36	1.63e-05	0.000248	8.64	24.02
ENSG00000100379	KCTD17	protein_coding	mRNA	down	0.48	0.0004499	0.00388	4.93	10.19	0.48	7.18e-05	0.000986	4.85	10.11	0.51	0.0011366	0.0072	5.09	10.02
ENSG00000100401	RANGAP1	protein_coding	mRNA	up	3.32	3e-07	8.11e-06	38.69	11.66	3.7	1e-07	3.65e-06	42.81	11.57	3.86	1e-07	1e-07	44.25	11.45
ENSG00000100526	CDKN3	protein_coding	mRNA	up	3.13	2.53e-05	0.000367	12.53	4	3.07	0.0001021	0.0013	12.29	4	3.17	6.25e-05	0.000732	12.69	4
ENSG00000100558	PLEK2	protein_coding	mRNA	up	6.38	5.92e-05	0.000747	25.54	4	5.53	0.0005086	0.00452	22.11	4	5.14	0.0001833	0.00173	20.58	4
ENSG00000100711	ZFYVE21	protein_coding	mRNA	down	0.43	8.7e-06	0.000156	6.36	14.62	0.43	0.0002742	0.00274	6.22	14.5	0.48	0.0003643	0.00298	6.92	14.34
ENSG00000100749	VRK1	protein_coding	mRNA	up	2.56	3.19e-05	0.000443	11.95	4.66	2.27	0.0006289	0.00535	10.53	4.63	2.41	0.0018113	0.0104	11.1	4.61
ENSG00000100889	PCK2	protein_coding	mRNA	up	2.42	0.0015202	0.0103	10.29	4.25	2.52	0.001885	0.0125	10.68	4.24	2.42	0.0005755	0.00425	10.23	4.23
ENSG00000100911	PSME2	protein_coding	mRNA	up	2.78	0.0002216	0.00219	66.53	23.97	2.63	0.0002522	0.00258	62.33	23.73	2.57	0.0008005	0.00546	60.52	23.51
ENSG00000100983	GSS	protein_coding	mRNA	up	2.71	8.3e-06	0.000151	49.05	18.12	2.61	6.2e-06	0.000139	46.92	17.95	2.89	1.65e-05	0.000251	51.23	17.75
ENSG00000101003	GINS1	protein_coding	mRNA	up	2.56	0.0001169	0.00132	10.24	4	2.68	0.0001214	0.0015	10.71	4	2.8	0.0002285	0.00206	11.21	4
ENSG00000101057	MYBL2	protein_coding	mRNA	up	12.07	1e-07	1e-07	48.27	4	12.68	1e-07	1e-07	50.71	4	13.18	1e-07	1e-07	52.7	4
ENSG00000101084	C20orf24	protein_coding	mRNA	up	2.74	7.6e-06	0.000141	25.46	9.29	2.6	0.000106	0.00134	23.97	9.21	2.83	0.0001581	0.00155	25.82	9.13
ENSG00000101224	CDC25B	protein_coding	mRNA	up	2.46	0.005396	0.0276	33.95	13.78	2.54	0.0077222	0.0367	34.75	13.67	2.55	0.0101182	0.0391	34.48	13.52
ENSG00000101310	SEC23B	protein_coding	mRNA	up	1.97	0.0057316	0.029	18.45	9.35	1.98	0.0060491	0.0309	18.38	9.27	2.09	0.0010517	0.00676	19.18	9.19
ENSG00000101335	MYL9	protein_coding	mRNA	down	0.029	1e-07	1e-07	27.98	950.29	0.029	1e-07	1e-07	27.39	958.51	0.026	1e-07	1e-07	25.98	1009.4
ENSG00000101412	E2F1	protein_coding	mRNA	up	5.4	1e-07	1e-07	21.61	4	5.33	1e-07	1e-07	21.32	4	5.72	1.7e-06	3.63e-05	22.87	4
ENSG00000101447	FAM83D	protein_coding	mRNA	up	4.18	4.69e-05	0.000606	16.73	4	5.61	1.33e-05	0.000255	22.46	4	5.69	2e-07	5.83e-06	22.74	4
ENSG00000101460	MAP1LC3A	protein_coding	mRNA	down	0.33	0.0034927	0.0197	8.16	24.76	0.3	0.0004704	0.00423	7.45	24.51	0.33	0.0031878	0.0161	7.92	24.25
ENSG00000101811	CSTF2	protein_coding	mRNA	up	2.98	1e-07	3.11e-06	14.02	4.7	2.91	2e-06	5.3e-05	13.61	4.67	2.95	1.6e-06	3.44e-05	13.69	4.65
ENSG00000101888	NXT2	protein_coding	mRNA	up	1.95	0.0083567	0.0383	7.82	4	1.85	0.0075424	0.0361	7.41	4	1.63	0.0065035	0.0278	6.53	4
ENSG00000101940	WDR13	protein_coding	mRNA	down	0.54	0.0104778	0.0452	10.83	19.99	0.49	0.0101508	0.0449	9.69	19.79	0.49	0.0026277	0.0139	9.6	19.58
ENSG00000101945	SUV39H1	protein_coding	mRNA	up	1.98	0.0032052	0.0184	7.92	4	1.91	0.0044519	0.0244	7.63	4	1.88	0.0044844	0.0208	7.52	4
ENSG00000102034	ELF4	protein_coding	mRNA	up	2.19	0.0066859	0.0323	14.86	6.8	2.29	0.0058198	0.03	15.41	6.73	2.34	0.0097364	0.0379	15.67	6.69
ENSG00000102038	SMARCA1	protein_coding	mRNA	down	0.33	0.0022026	0.0137	6.92	20.71	0.36	0.0080261	0.0378	7.42	20.5	0.3	0.0006029	0.00437	6.11	20.29
ENSG00000102316	MAGED2	protein_coding	mRNA	down	0.39	0.0014344	0.00992	42.35	108.8	0.35	0.0012976	0.00961	37.79	107.76	0.33	0.0002083	0.00191	35.49	107.51
ENSG00000102409	BEX4	protein_coding	mRNA	down	0.15	0.0018665	0.0121	10.71	72.96	0.13	0.000646	0.00546	9.46	72.04	0.1	3.1e-06	6.18e-05	7.27	71.88
ENSG00000102471	NDFIP2	protein_coding	mRNA	up	3.09	0.0002205	0.00219	13.69	4.43	3.12	0.00299	0.0178	13.77	4.41	2.93	0.0031022	0.0157	12.92	4.41
ENSG00000102554	KLF5	protein_coding	mRNA	up	14.17	1e-07	1e-07	95.16	6.72	13.22	1e-07	1e-07	88.48	6.69	13	2e-07	5.83e-06	86.71	6.67
ENSG00000102572	STK24	protein_coding	mRNA	up	1.99	0.008152	0.0377	8.2	4.13	2.12	0.0070709	0.0347	8.72	4.12	1.97	0.0049755	0.0224	8.06	4.1
ENSG00000102760	RGCC	protein_coding	mRNA	down	0.3	0.000791	0.00619	15.11	50.87	0.25	8.63e-05	0.00115	12.4	50.29	0.27	7.4e-06	0.000128	13.53	49.98
ENSG00000102804	TSC22D1	protein_coding	mRNA	down	0.23	0.0001133	0.00128	21.45	92.05	0.18	2.09e-05	0.000363	16.19	91.03	0.15	1.3e-05	0.000204	14.04	90.91
ENSG00000102890	ELMO3	protein_coding	mRNA	up	3.35	2.46e-05	0.000358	16.45	4.91	3.38	0.000182	0.00199	16.54	4.9	3.43	0.0002207	0.002	16.76	4.89
ENSG00000103067	ESRP2	protein_coding	mRNA	up	2.74	0.0006226	0.00513	10.95	4	3.39	5.51e-05	0.000795	13.57	4	3.15	0.0002863	0.00248	12.6	4
ENSG00000103145	HCFC1R1	protein_coding	mRNA	down	0.48	0.0100176	0.0438	33.95	70.12	0.51	0.0091664	0.0416	35.13	69.26	0.5	0.0078408	0.0321	34.3	69.16
ENSG00000103326	CAPN15	protein_coding	mRNA	up	1.84	0.0037961	0.0211	7.37	4	1.81	0.0092563	0.0419	7.24	4	1.83	0.0007234	0.00509	7.33	4
ENSG00000103653	CSK	protein_coding	mRNA	up	1.96	0.0006282	0.00517	25.83	13.17	1.96	0.0015156	0.0106	25.56	13.07	1.98	0.0008062	0.00549	25.57	12.93
ENSG00000104140	RHOV	protein_coding	mRNA	up	8.46	0.0035748	0.0201	50.34	5.95	8.75	0.0011103	0.00849	51.95	5.94	11.19	0.0003146	0.00264	66.2	5.91
ENSG00000104332	SFRP1	protein_coding	mRNA	down	0.14	0.001681	0.0112	9.38	66.45	0.13	0.0002086	0.00223	8.41	65.68	0.1	1e-06	2.34e-05	6.56	65.48
ENSG00000104413	ESRP1	protein_coding	mRNA	up	6.22	1e-07	1e-07	26.51	4.26	6.64	1e-07	1e-07	28.19	4.25	7.02	1e-07	1e-07	29.76	4.24
ENSG00000104522	TSTA3	protein_coding	mRNA	up	2.81	0.0003529	0.00322	31.5	11.23	2.5	0.0006249	0.00533	27.85	11.13	2.6	0.0004139	0.00332	28.62	11.02
ENSG00000104549	SQLE	protein_coding	mRNA	up	3.4	0.0040532	0.0222	15.53	4.57	4.04	0.0015549	0.0108	18.38	4.55	4.46	0.000835	0.00566	20.28	4.54
ENSG00000104679	R3HCC1	protein_coding	mRNA	down	0.47	0.0001358	0.00149	11.19	24.01	0.46	0.0012531	0.00938	10.99	23.74	0.5	0.0018194	0.0104	11.69	23.52
ENSG00000104695	PPP2CB	protein_coding	mRNA	down	0.42	2.6e-06	5.56e-05	19.41	46.4	0.39	1.63e-05	0.000302	18.07	45.83	0.42	4.51e-05	0.000556	19.11	45.66
ENSG00000104738	MCM4	protein_coding	mRNA	up	9.21	1e-07	1e-07	36.83	4	9.35	1e-07	1e-07	37.41	4	9.53	1e-07	1e-07	38.1	4
ENSG00000104866	PPP1R37	protein_coding	mRNA	up	1.91	0.003092	0.018	7.66	4	2.1	0.0014674	0.0103	8.39	4	2.02	0.0003025	0.00257	8.1	4
ENSG00000104870	FCGRT	protein_coding	mRNA	down	0.29	0.00154	0.0104	19.45	67.5	0.26	0.0032792	0.019	17.17	66.62	0.22	5.75e-05	0.000686	14.52	66.5
ENSG00000104881	PPP1R13L	protein_coding	mRNA	up	5.46	8.73e-05	0.00103	23.44	4.29	6.39	2.13e-05	0.000368	27.32	4.28	6.82	3.1e-06	6.18e-05	29.1	4.27
ENSG00000104889	RNASEH2A	protein_coding	mRNA	up	6.17	1e-07	1e-07	36.69	5.95	6.06	1e-07	1e-07	35.69	5.89	6.11	1e-07	1e-07	35.74	5.85
ENSG00000104936	DMPK	protein_coding	mRNA	down	0.35	0.000137	0.0015	7.13	20.26	0.36	7.54e-05	0.00103	7.2	20.08	0.4	0.0005045	0.00386	7.88	19.89
ENSG00000104946	TBC1D17	protein_coding	mRNA	down	0.45	2.44e-05	0.000356	9.22	20.66	0.51	0.007562	0.0361	10.45	20.47	0.49	5.3e-05	0.000636	9.88	20.25
ENSG00000104976	SNAPC2	protein_coding	mRNA	down	0.27	1e-07	3.11e-06	7.52	27.77	0.29	7.3e-06	0.000161	7.9	27.5	0.28	5e-07	1.3e-05	7.65	27.26
ENSG00000105011	ASF1B	protein_coding	mRNA	up	9	1e-07	1e-07	36	4	8.24	1e-07	1e-07	32.94	4	8.11	1e-07	1e-07	32.45	4
ENSG00000105220	GPI	protein_coding	mRNA	up	2.17	0.0034386	0.0195	44.27	20.42	2.68	0.0002095	0.00223	54.1	20.22	3	0.0002103	0.00192	59.98	19.99
ENSG00000105357	MYH14	protein_coding	mRNA	up	7.34	9.4e-06	0.000164	29.36	4	8.16	1.89e-05	0.000337	32.64	4	8.19	1.29e-05	0.000203	32.75	4
ENSG00000105373	GLTSCR2	protein_coding	mRNA	down	0.32	3.13e-05	0.000438	43.45	135.67	0.32	0.0001979	0.00213	42.72	134.85	0.31	0.0001762	0.00168	42.38	135.39
ENSG00000105404	RABAC1	protein_coding	mRNA	down	0.38	0.0016338	0.0109	33.01	86.85	0.41	0.0045981	0.025	35.14	85.83	0.38	0.0004252	0.00339	32.83	85.61
ENSG00000105472	CLEC11A	protein_coding	mRNA	down	0.29	7.16e-05	0.00088	5.92	20.15	0.3	0.0003234	0.00313	6.02	19.95	0.31	0.0002452	0.00219	6.19	19.78
ENSG00000105486	LIG1	protein_coding	mRNA	up	4.04	1e-07	1e-07	16.58	4.1	4.01	1.7e-06	4.6e-05	16.39	4.09	3.96	1e-07	1e-07	16.12	4.07
ENSG00000105699	LSR	protein_coding	mRNA	up	5.84	1e-07	1e-07	90.71	15.54	6.14	1e-07	1e-07	94.48	15.39	6.04	1e-07	3.26e-06	92.11	15.24
ENSG00000105894	PTN	protein_coding	mRNA	down	0.1	0.0006489	0.0053	8.74	83.46	0.12	0.0024879	0.0154	9.57	82.42	0.12	0.0019763	0.0111	10.1	82.28
ENSG00000105974	CAV1	protein_coding	mRNA	down	0.11	0.0002	0.00203	16.97	156.97	0.1	0.0003381	0.00325	16.04	156.09	0.11	0.0006002	0.00436	17.21	157.15
ENSG00000106144	CASP2	protein_coding	mRNA	up	2.31	1.24e-05	0.000204	9.26	4	2.25	6.77e-05	0.000948	8.99	4	2.3	6.54e-05	0.000757	9.19	4
ENSG00000106268	NUDT1	protein_coding	mRNA	up	3.03	0.0001945	0.00198	17.7	5.85	3	4.15e-05	0.000621	17.39	5.79	3.2	0.0001543	0.00152	18.42	5.75
ENSG00000106333	PCOLCE	protein_coding	mRNA	down	0.15	2.64e-05	0.000377	7.98	51.69	0.14	3.9e-06	9.35e-05	7.27	51.16	0.18	0.0003265	0.00272	9.21	50.9
ENSG00000106351	AGFG2	protein_coding	mRNA	down	0.48	0.0001815	0.00186	5.28	11	0.45	2.59e-05	0.00043	4.95	10.91	0.48	0.0006909	0.00489	5.14	10.8
ENSG00000106367	AP1S1	protein_coding	mRNA	up	1.98	0.0062078	0.0307	37.18	18.77	1.82	0.0102629	0.0452	33.76	18.59	1.9	0.0019318	0.0109	34.86	18.38
ENSG00000106399	RPA3	protein_coding	mRNA	up	2.59	3.36e-05	0.000462	11.58	4.46	2.52	2.82e-05	0.000462	11.2	4.45	2.45	0.000393	0.00318	10.86	4.44
ENSG00000106462	EZH2	protein_coding	mRNA	up	3.19	1.96e-05	0.000296	12.77	4	3.04	0.0001278	0.00154	12.17	4	3.44	3.32e-05	0.000435	13.78	4
ENSG00000106483	SFRP4	protein_coding	mRNA	down	0.092	0.0015156	0.0103	10.98	119.88	0.075	0.0001175	0.00146	9.03	119.59	0.07	4.87e-05	0.000595	8.41	120.43
ENSG00000106538	RARRES2	protein_coding	mRNA	down	0.11	0.0001556	0.00165	14.72	138.13	0.11	0.0015445	0.0108	15.03	137.39	0.11	0.0002682	0.00236	14.84	137.82
ENSG00000106624	AEBP1	protein_coding	mRNA	down	0.15	0.0013081	0.00928	25.26	170.88	0.15	0.0023783	0.0149	26.07	170.34	0.16	0.0022817	0.0124	27.05	171.05
ENSG00000106683	LIMK1	protein_coding	mRNA	up	2.2	0.0015359	0.0104	8.81	4	2.1	0.0022977	0.0146	8.41	4	2.11	0.0012291	0.00758	8.43	4
ENSG00000106785	TRIM14	protein_coding	mRNA	up	2.2	0.0017621	0.0115	8.79	4	2.37	0.0050234	0.0267	9.47	4	2.26	0.0034401	0.0172	9.04	4
ENSG00000106789	CORO2A	protein_coding	mRNA	up	2.48	0.0047194	0.0249	9.92	4	2.72	0.0007705	0.00622	10.88	4	2.57	0.0030112	0.0154	10.28	4
ENSG00000106991	ENG	protein_coding	mRNA	down	0.24	0.0001118	0.00128	15.74	65.61	0.24	2.96e-05	0.000481	15.25	64.87	0.24	0.0003083	0.00261	15.74	64.62
ENSG00000107130	NCS1	protein_coding	mRNA	down	0.36	0.0022572	0.0139	9.04	25.39	0.41	0.0079	0.0374	10.19	25.14	0.43	0.0021686	0.012	10.64	24.93
ENSG00000107175	CREB3	protein_coding	mRNA	down	0.51	0.0006567	0.00535	23.08	45.48	0.5	0.0008454	0.00673	22.45	44.93	0.46	0.0002969	0.00253	20.62	44.73
ENSG00000107281	NPDC1	protein_coding	mRNA	down	0.16	0.0002337	0.00228	11.39	70.86	0.15	0.0001403	0.00164	10.84	69.98	0.14	3.83e-05	0.000491	10.08	69.77
ENSG00000107317	PTGDS	protein_coding	mRNA	down	0.17	0.0025817	0.0155	9.45	54.84	0.17	0.0013836	0.01	9.31	54.25	0.16	0.0028174	0.0146	8.81	53.96
ENSG00000107372	ZFAND5	protein_coding	mRNA	down	0.55	0.0020217	0.0128	23.81	43.12	0.53	0.0025096	0.0155	22.51	42.6	0.49	0.009022	0.0359	20.8	42.45
ENSG00000107738	C10orf54	protein_coding	mRNA	down	0.34	0.0031098	0.018	10.2	29.97	0.37	0.0042861	0.0238	11.04	29.65	0.33	0.0009938	0.00646	9.82	29.4
ENSG00000107796	ACTA2	protein_coding	mRNA	down	0.012	1e-07	1e-07	21.04	1697.16	0.0096	1e-07	1e-07	16.51	1720.25	0.011	1e-07	1e-07	19.78	1839.3
ENSG00000107816	LZTS2	protein_coding	mRNA	down	0.44	0.0003166	0.00293	13.48	30.53	0.43	0.0006332	0.00537	13.1	30.2	0.43	0.0003605	0.00296	13	29.96
ENSG00000107929	LARP4B	protein_coding	mRNA	up	1.68	0.0018719	0.0121	6.87	4.08	1.63	0.0023289	0.0147	6.64	4.07	1.61	0.0032412	0.0163	6.52	4.05
ENSG00000108010	GLRX3	protein_coding	mRNA	up	1.97	0.0007402	0.00585	14.04	7.12	1.94	0.0030794	0.0181	13.69	7.05	2.12	0.0009169	0.00607	14.88	7
ENSG00000108106	UBE2S	protein_coding	mRNA	up	3.59	0.0002237	0.0022	17.58	4.89	4.1	0.000118	0.00147	20	4.88	4.13	2.22e-05	0.00032	20.11	4.87
ENSG00000108179	PPIF	protein_coding	mRNA	up	3.18	2.2e-06	4.76e-05	33.76	10.61	3.35	1.94e-05	0.000342	35.16	10.5	3.61	1.3e-06	2.91e-05	37.59	10.42
ENSG00000108352	RAPGEFL1	protein_coding	mRNA	up	4.51	0.0070735	0.0339	18.04	4	4.35	0.0101742	0.0449	17.41	4	5.4	0.0012024	0.00748	21.59	4
ENSG00000108439	PNPO	protein_coding	mRNA	up	1.83	0.0065234	0.0317	7.52	4.11	2.07	0.0010303	0.00798	8.49	4.1	1.93	0.0015163	0.00893	7.86	4.08
ENSG00000108798	ABI3	protein_coding	mRNA	down	0.5	0.007906	0.0368	5.42	10.92	0.5	0.0082568	0.0386	5.42	10.83	0.47	0.0014016	0.0084	5.07	10.72
ENSG00000108828	VAT1	protein_coding	mRNA	down	0.33	3.89e-05	0.000521	31.66	96.08	0.37	0.0001893	0.00205	34.95	95.07	0.36	6.07e-05	0.000716	34.37	94.78
ENSG00000108829	LRRC59	protein_coding	mRNA	up	2.01	0.002118	0.0133	35.66	17.74	2.02	0.0052968	0.0278	35.49	17.57	1.78	0.011026	0.0417	31.03	17.4
ENSG00000108840	HDAC5	protein_coding	mRNA	down	0.35	1.5e-05	0.000237	7.72	22.05	0.4	0.0001558	0.00176	8.69	21.85	0.41	0.0013258	0.00805	8.92	21.63
ENSG00000108946	PRKAR1A	protein_coding	mRNA	down	0.51	0.0041729	0.0227	29.41	58.01	0.49	0.002604	0.016	27.79	57.24	0.44	0.0001049	0.00111	25.25	57.13
ENSG00000109062	SLC9A3R1	protein_coding	mRNA	up	11.07	1e-07	3.11e-06	98.27	8.88	10.88	4e-07	1.28e-05	95.54	8.78	13.17	1e-07	1e-07	114.75	8.72
ENSG00000109099	PMP22	protein_coding	mRNA	down	0.076	1e-07	1e-07	8.17	107.85	0.065	1e-07	1e-07	6.89	106.79	0.071	1e-07	1e-07	7.58	106.76
ENSG00000109475	RPL34	protein_coding	mRNA	down	0.45	0.0012267	0.0088	110.89	244.59	0.41	0.0007097	0.00586	100.64	244.96	0.42	0.0019544	0.011	104.17	248.65
ENSG00000109501	WFS1	protein_coding	mRNA	down	0.14	1e-07	1e-07	6.69	47.81	0.15	1e-07	3.65e-06	6.94	47.26	0.14	1e-07	1e-07	6.72	47.07
ENSG00000109610	SOD3	protein_coding	mRNA	down	0.081	1e-07	1e-07	5.91	72.79	0.072	1e-07	1e-07	5.17	71.81	0.076	1e-07	1e-07	5.41	71.68
ENSG00000109846	CRYAB	protein_coding	mRNA	down	0.13	0.0002078	0.00209	7.46	57.88	0.13	0.0005798	0.00504	7.24	57.15	0.19	0.0095302	0.0373	10.92	56.92
ENSG00000109854	HTATIP2	protein_coding	mRNA	up	3.04	1.86e-05	0.000284	19.36	6.37	3	4.56e-05	0.000676	18.93	6.32	2.94	0.0007606	0.0053	18.44	6.26
ENSG00000110108	TMEM109	protein_coding	mRNA	down	0.47	0.0010748	0.00794	48.48	103.98	0.49	0.002439	0.0152	50.43	102.99	0.51	0.0092166	0.0364	52.19	102.99
ENSG00000110400	PVRL1	protein_coding	mRNA	up	6.19	0.0017115	0.0113	24.75	4	8.9	0.0001638	0.00183	35.61	4	10.95	4.27e-05	0.000536	43.78	4
ENSG00000110422	HIPK3	protein_coding	mRNA	down	0.4	3.18e-05	0.000443	9.14	22.89	0.38	0.0001016	0.00129	8.54	22.65	0.36	3.8e-06	7.34e-05	8.02	22.43
ENSG00000110651	CD81	protein_coding	mRNA	down	0.17	4e-07	1.05e-05	38.26	222.49	0.19	1e-07	1e-07	42.76	222.97	0.16	1e-07	3.26e-06	37.24	225.74
ENSG00000110697	PITPNM1	protein_coding	mRNA	up	2.59	0.0002451	0.00237	10.95	4.23	2.64	0.0004315	0.00394	11.14	4.22	2.45	0.0004794	0.00373	10.32	4.21
ENSG00000110700	RPS13	protein_coding	mRNA	down	0.52	0.0025471	0.0153	142.14	271.68	0.51	0.0050881	0.0269	138.11	272.94	0.49	0.0034783	0.0173	137.29	278.07
ENSG00000110799	VWF	protein_coding	mRNA	down	0.1	1e-07	1e-07	6.99	69.64	0.1	1e-07	1e-07	7.04	68.81	0.12	5e-07	1.3e-05	8.48	68.6
ENSG00000110811	P3H3	protein_coding	mRNA	down	0.19	1e-07	1e-07	5.38	28.97	0.2	6e-07	1.85e-05	5.62	28.65	0.18	3e-07	8.19e-06	5.12	28.42
ENSG00000111057	KRT18	protein_coding	mRNA	up	12.25	3.71e-05	0.000501	162.79	13.29	10.5	0.0001623	0.00182	138.68	13.2	7.54	0.0024088	0.0129	99.17	13.15
ENSG00000111145	ELK3	protein_coding	mRNA	down	0.4	0.0056507	0.0287	13.04	32.43	0.34	0.002043	0.0133	10.98	32.1	0.39	0.0064456	0.0276	12.43	31.86
ENSG00000111206	FOXM1	protein_coding	mRNA	up	3.7	4.2e-06	8.34e-05	14.78	4	3.93	1.49e-05	0.000279	15.7	4	4.05	1.08e-05	0.000176	16.18	4
ENSG00000111247	RAD51AP1	protein_coding	mRNA	up	2.2	0.0015195	0.0103	8.82	4	2.1	0.0062471	0.0316	8.39	4	2.09	0.0016929	0.00978	8.37	4
ENSG00000111269	CREBL2	protein_coding	mRNA	down	0.45	0.0002629	0.0025	9.12	20.13	0.44	3.91e-05	0.000591	8.85	19.92	0.43	0.0002566	0.00227	8.39	19.72
ENSG00000111331	OAS3	protein_coding	mRNA	up	4.72	0.0002246	0.0022	18.88	4	5.21	0.0005076	0.00451	20.86	4	5.33	0.0007742	0.00535	21.31	4
ENSG00000111335	OAS2	protein_coding	mRNA	up	4.08	0.0050364	0.0262	16.32	4	4.4	0.0048729	0.026	17.6	4	4.54	0.0069719	0.0292	18.16	4
ENSG00000111341	MGP	protein_coding	mRNA	down	0.053	2.55e-05	0.000368	28.09	532.62	0.039	1.14e-05	0.000228	21.15	541.73	0.036	9e-07	2.16e-05	20.06	554.22
ENSG00000111424	VDR	protein_coding	mRNA	up	2.15	0.0046614	0.0247	8.59	4	2.15	0.0100082	0.0444	8.6	4	2.42	0.0005415	0.00406	9.69	4
ENSG00000111445	RFC5	protein_coding	mRNA	up	3.15	1e-07	1e-07	13.32	4.23	3.19	1.1e-06	3.15e-05	13.47	4.22	2.92	4e-07	1.06e-05	12.29	4.21
ENSG00000111602	TIMELESS	protein_coding	mRNA	up	5.05	1e-07	1e-07	20.2	4	5.15	1e-07	1e-07	20.59	4	4.82	1e-07	3.26e-06	19.27	4
ENSG00000111640	GAPDH	protein_coding	mRNA	up	2.99	0.0002132	0.00213	974.34	325.4	3.25	0.000129	0.00155	1066.33	328.01	3.24	0.0001925	0.0018	1085.86	334.86
ENSG00000111641	NOP2	protein_coding	mRNA	up	2.29	0.0009229	0.00704	11.97	5.23	2.3	0.0007686	0.00622	11.89	5.17	2.48	0.0001807	0.00171	12.77	5.14
ENSG00000111669	TPI1	protein_coding	mRNA	up	2.52	3.09e-05	0.000435	237.22	94	2.81	7.12e-05	0.000985	261.69	92.99	3.07	6.7e-06	0.000119	284.26	92.74
ENSG00000111676	ATN1	protein_coding	mRNA	down	0.49	0.0049259	0.0258	33.57	68.01	0.51	0.0030307	0.0179	33.93	67.12	0.5	0.005644	0.0248	33.69	67.06
ENSG00000111678	C12orf57	protein_coding	mRNA	down	0.31	0.000398	0.00354	29.25	94.09	0.29	0.0001267	0.00153	27.24	93.13	0.3	0.0007257	0.0051	27.92	93.04
ENSG00000111679	PTPN6	protein_coding	mRNA	up	3.2	5e-07	1.29e-05	12.79	4	3.3	9e-07	2.64e-05	13.19	4	3.06	3.36e-05	0.000439	12.23	4
ENSG00000111832	RWDD1	protein_coding	mRNA	down	0.5	0.0006326	0.00519	7.73	15.35	0.47	0.001169	0.00887	7.12	15.24	0.48	0.0017529	0.0101	7.21	15.06
ENSG00000111897	SERINC1	protein_coding	mRNA	down	0.31	3e-07	8.11e-06	37.93	122.38	0.31	2.8e-06	7.02e-05	37.15	121.63	0.29	1.3e-06	2.91e-05	35.71	121.77
ENSG00000112039	FANCE	protein_coding	mRNA	up	2.37	0.0066447	0.0322	10.6	4.48	2.66	0.000621	0.00531	11.86	4.46	2.37	0.003627	0.0178	10.56	4.45
ENSG00000112118	MCM3	protein_coding	mRNA	up	2.57	3.86e-05	0.000518	70.67	27.45	2.64	0.0001684	0.00188	71.58	27.16	2.2	0.0009387	0.00619	59.29	26.91
ENSG00000112297	AIM1	protein_coding	mRNA	up	3.2	0.0007043	0.00565	12.78	4	3.39	0.0012461	0.00934	13.55	4	3.59	0.0006314	0.00452	14.35	4
ENSG00000112312	GMNN	protein_coding	mRNA	up	4.54	1e-07	1e-07	18.18	4	4.78	1e-07	3.65e-06	19.13	4	4.13	1e-07	3.26e-06	16.5	4
ENSG00000112378	PERP	protein_coding	mRNA	up	8.79	5.97e-05	0.00075	222.25	25.29	10.32	0.0001229	0.0015	258.21	25.02	13.22	8.8e-06	0.000148	327.45	24.77
ENSG00000112511	PHF1	protein_coding	mRNA	down	0.37	3.8e-06	7.7e-05	15.72	42.88	0.34	1.18e-05	0.000234	14.59	42.38	0.33	7e-07	1.72e-05	13.9	42.16
ENSG00000112658	SRF	protein_coding	mRNA	down	0.33	1.6e-06	3.59e-05	17.91	54.97	0.32	1e-07	1e-07	17.14	54.24	0.31	2e-07	5.83e-06	16.73	54.06
ENSG00000112984	KIF20A	protein_coding	mRNA	up	3.19	7.97e-05	0.000956	12.77	4	3.76	1.9e-05	0.000337	15.04	4	3.75	6.1e-06	0.000111	15.01	4
ENSG00000113140	SPARC	protein_coding	mRNA	down	0.2	0.0045916	0.0245	76.98	378.29	0.19	0.0079686	0.0377	71.72	384.31	0.22	0.0081929	0.0332	87.48	391.3
ENSG00000113161	HMGCR	protein_coding	mRNA	up	2	0.0085243	0.0388	9.71	4.85	2.43	0.0016142	0.0111	11.69	4.8	2.65	0.0004407	0.00348	12.61	4.76
ENSG00000113328	CCNG1	protein_coding	mRNA	down	0.45	0.0034188	0.0194	16.9	37.8	0.48	0.0050578	0.0268	17.78	37.39	0.47	0.0021222	0.0118	17.45	37.17
ENSG00000113368	LMNB1	protein_coding	mRNA	up	7.95	1e-07	1e-07	35.78	4.5	7.86	1e-07	1e-07	35.23	4.48	7.97	1e-07	1e-07	35.64	4.47
ENSG00000113407	TARS	protein_coding	mRNA	up	2.12	0.0033145	0.019	20.77	9.82	2.33	0.001839	0.0123	22.69	9.73	2.3	0.0026608	0.014	22.22	9.65
ENSG00000113657	DPYSL3	protein_coding	mRNA	down	0.12	8.5e-06	0.000154	7.65	66.15	0.15	0.0024083	0.0151	9.87	65.32	0.12	0.000131	0.00133	7.79	65.21
ENSG00000113721	PDGFRB	protein_coding	mRNA	down	0.15	2e-06	4.34e-05	7.53	49.16	0.15	1e-06	2.9e-05	7.24	48.54	0.16	1.18e-05	0.000189	7.67	48.34
ENSG00000113810	SMC4	protein_coding	mRNA	up	3.14	0.0011654	0.00847	12.57	4	3.28	0.0007509	0.00609	13.11	4	3.49	0.0005435	0.00407	13.96	4
ENSG00000114209	PDCD10	protein_coding	mRNA	up	2.11	0.0039153	0.0216	19.53	9.28	2.04	0.0010801	0.00831	18.79	9.2	2.07	0.0010994	0.00702	18.87	9.11
ENSG00000114270	COL7A1	protein_coding	mRNA	up	4.93	0.0094114	0.0417	23.21	4.71	5.53	0.0034674	0.02	25.94	4.69	6.27	0.001398	0.00839	29.33	4.68
ENSG00000114346	ECT2	protein_coding	mRNA	up	4.92	6e-07	1.51e-05	19.66	4	4.93	1.7e-06	4.6e-05	19.73	4	4.57	1.8e-06	3.81e-05	18.27	4
ENSG00000114491	UMPS	protein_coding	mRNA	up	1.82	0.0071933	0.0343	7.3	4	1.83	0.0013293	0.00978	7.34	4	1.96	0.0044634	0.0207	7.83	4
ENSG00000114544	SLC41A3	protein_coding	mRNA	down	0.46	0.0013911	0.00972	7.54	16.53	0.46	0.0001765	0.00195	7.51	16.38	0.43	0.0004035	0.00325	7.03	16.22
ENSG00000114554	PLXNA1	protein_coding	mRNA	up	2.5	0.0026135	0.0157	11.96	4.79	3.16	0.0031067	0.0182	15.09	4.78	3.07	0.0013219	0.00804	14.62	4.76
ENSG00000114573	ATP6V1A	protein_coding	mRNA	up	2.06	0.0016134	0.0108	18.99	9.24	2.12	0.0017503	0.0118	19.38	9.16	2.28	0.0002071	0.0019	20.7	9.09
ENSG00000114626	ABTB1	protein_coding	mRNA	down	0.48	0.0067915	0.0327	6.14	12.74	0.48	0.0030057	0.0179	6.06	12.64	0.48	0.0061966	0.0268	6.06	12.51
ENSG00000114631	PODXL2	protein_coding	mRNA	up	5.88	9.37e-05	0.00109	23.53	4	5.67	0.0002686	0.00269	22.7	4	6.12	0.0005199	0.00394	24.48	4
ENSG00000114686	MRPL3	protein_coding	mRNA	up	1.9	0.0006779	0.00548	41.49	21.8	1.76	0.0109362	0.0473	37.94	21.58	1.97	0.0018389	0.0105	42.08	21.34
ENSG00000114698	PLSCR4	protein_coding	mRNA	down	0.32	3.01e-05	0.000426	5.54	17.27	0.32	4.99e-05	0.000729	5.51	17.11	0.32	2.43e-05	0.000342	5.44	16.92
ENSG00000114784	EIF1B	protein_coding	mRNA	down	0.42	0.0002012	0.00203	18.33	43.27	0.44	0.0003161	0.00308	18.78	42.75	0.39	9.32e-05	0.001	16.6	42.53
ENSG00000114867	EIF4G1	protein_coding	mRNA	up	2.03	0.0028645	0.0168	71.69	35.29	2.09	0.0023259	0.0147	72.83	34.89	2.31	0.0008592	0.00578	80.26	34.69
ENSG00000114993	RTKN	protein_coding	mRNA	up	2.45	0.0008161	0.00636	9.79	4	2.6	9.7e-05	0.00124	10.41	4	2.47	4.29e-05	0.000536	9.88	4
ENSG00000115107	STEAP3	protein_coding	mRNA	up	2.79	0.0019638	0.0125	13.62	4.88	2.53	0.0076744	0.0366	12.34	4.87	3	0.0026925	0.0141	14.57	4.86
ENSG00000115159	GPD2	protein_coding	mRNA	up	3.15	2.47e-05	0.000359	12.61	4	2.79	1.37e-05	0.000261	11.17	4	2.94	3.1e-05	0.000411	11.78	4
ENSG00000115163	CENPA	protein_coding	mRNA	up	2.22	0.0011869	0.0086	8.88	4	2.49	0.0001509	0.00173	9.98	4	2.29	0.0005317	0.00401	9.17	4
ENSG00000115339	GALNT3	protein_coding	mRNA	up	2.86	0.0039634	0.0218	14.68	5.13	2.69	0.0095267	0.0429	13.76	5.11	2.6	0.0074746	0.0308	13.24	5.1
ENSG00000115415	STAT1	protein_coding	mRNA	up	3.94	0.0023394	0.0143	56.11	14.24	4.31	0.0022151	0.0142	60.83	14.12	3.9	0.0020008	0.0112	54.58	13.98
ENSG00000115461	IGFBP5	protein_coding	mRNA	down	0.064	0.0003509	0.00321	15.62	242.91	0.055	0.000322	0.00312	13.31	242.86	0.037	1e-07	3.26e-06	9.16	246.57
ENSG00000115541	HSPE1	protein_coding	mRNA	up	2.57	8.96e-05	0.00105	56.61	22.02	2.4	0.0020186	0.0132	52.39	21.79	2.51	0.0006094	0.0044	54.12	21.58
ENSG00000115594	IL1R1	protein_coding	mRNA	down	0.33	0.0004877	0.00417	6.46	19.68	0.28	9.5e-06	0.000198	5.49	19.47	0.29	1.3e-06	2.91e-05	5.5	19.3
ENSG00000115756	HPCAL1	protein_coding	mRNA	down	0.41	0.0013281	0.00939	6.47	15.7	0.41	0.0016312	0.0112	6.41	15.55	0.37	4.2e-06	8.03e-05	5.63	15.41
ENSG00000115884	SDC1	protein_coding	mRNA	up	28.03	1e-07	1e-07	224.69	8.02	29.83	1e-07	1e-07	238.23	7.99	36.44	1e-07	1e-07	290.27	7.97
ENSG00000116132	PRRX1	protein_coding	mRNA	down	0.18	1e-07	3.11e-06	5.22	28.25	0.19	9e-07	2.64e-05	5.41	27.94	0.21	2.44e-05	0.000342	5.68	27.7
ENSG00000116133	DHCR24	protein_coding	mRNA	up	8.73	1e-07	1e-07	108.5	12.43	11	1e-07	1e-07	135.3	12.3	11.58	1e-07	1e-07	141.32	12.2
ENSG00000116161	CACYBP	protein_coding	mRNA	up	1.92	0.0007264	0.00576	22.09	11.5	1.97	0.0018061	0.0121	22.5	11.4	2.14	0.0003547	0.00292	24.21	11.29
ENSG00000116251	RPL22	protein_coding	mRNA	down	0.51	0.0003045	0.00284	57.19	112.43	0.49	0.0011691	0.00887	54.53	111.57	0.52	0.0026482	0.014	57.51	111.55
ENSG00000116489	CAPZA1	protein_coding	mRNA	up	2.39	2.24e-05	0.000331	51.47	21.5	2.31	0.0004928	0.00439	49.25	21.3	2.45	0.0006842	0.00485	51.72	21.09
ENSG00000116604	MEF2D	protein_coding	mRNA	down	0.32	1e-07	3.11e-06	9.52	29.77	0.34	1.4e-06	3.93e-05	9.94	29.43	0.32	1.6e-06	3.44e-05	9.35	29.21
ENSG00000116679	IVNS1ABP	protein_coding	mRNA	up	2.56	1.69e-05	0.000262	25.72	10.03	2.47	0.0001256	0.00153	24.56	9.94	2.61	0.00019	0.00178	25.75	9.85
ENSG00000116741	RGS2	protein_coding	mRNA	down	0.073	1.8e-06	3.97e-05	11.38	156.52	0.054	1e-07	1e-07	8.39	155.89	0.057	1e-07	1e-07	8.96	157.69
ENSG00000116774	OLFML3	protein_coding	mRNA	down	0.05	1e-07	1e-07	6.39	128.58	0.049	1e-07	1e-07	6.23	127.69	0.05	1e-07	1e-07	6.35	127.9
ENSG00000116962	NID1	protein_coding	mRNA	down	0.26	0.0046259	0.0246	8.01	30.99	0.23	0.0003858	0.00359	7.11	30.65	0.25	0.0011286	0.00717	7.64	30.43
ENSG00000117308	GALE	protein_coding	mRNA	up	3.41	0.0003459	0.00317	17.99	5.28	2.89	0.0001352	0.0016	15.2	5.27	3.05	0.0014403	0.00857	16.04	5.25
ENSG00000117394	SLC2A1	protein_coding	mRNA	up	9.4	4.26e-05	0.000561	78.04	8.3	13.86	1.3e-05	0.000253	114.38	8.25	16.22	2.32e-05	0.00033	133	8.2
ENSG00000117399	CDC20	protein_coding	mRNA	up	12.78	1e-07	1e-07	51.13	4	14.28	1e-07	1e-07	57.14	4	13.94	1e-07	1e-07	55.77	4
ENSG00000117519	CNN3	protein_coding	mRNA	down	0.27	0.0001385	0.00151	42.15	153.76	0.3	0.002095	0.0136	45.49	153.2	0.28	0.0004853	0.00376	42.39	153.64
ENSG00000117593	DARS2	protein_coding	mRNA	up	2.49	0.0002794	0.00263	9.94	4	2.49	0.0004768	0.00428	9.96	4	2.78	2.55e-05	0.000352	11.12	4
ENSG00000117595	IRF6	protein_coding	mRNA	up	11.5	1.4e-06	3.22e-05	57.13	4.97	12.46	2.8e-06	7.02e-05	61.73	4.95	15.67	1e-07	3.26e-06	77.41	4.94
ENSG00000117616	RSRP1	protein_coding	mRNA	up	2.02	0.0088268	0.0397	9.21	4.55	2.01	0.0085743	0.0397	9.09	4.52	2.18	0.0024435	0.0131	9.78	4.49
ENSG00000117632	STMN1	protein_coding	mRNA	up	3.39	0.0001292	0.00143	69.92	20.6	3.28	0.0022868	0.0145	66.98	20.42	3.39	0.0001877	0.00177	68.39	20.2
ENSG00000117650	NEK2	protein_coding	mRNA	up	2.96	4.5e-05	0.000585	11.84	4	2.97	1.43e-05	0.000271	11.9	4	3.1	4.3e-06	8.19e-05	12.4	4
ENSG00000117676	RPS6KA1	protein_coding	mRNA	up	3.52	1e-07	1e-07	16.64	4.73	3.19	1.14e-05	0.000228	15.05	4.72	3.21	2.05e-05	0.000303	15.12	4.71
ENSG00000117724	CENPF	protein_coding	mRNA	up	2.72	0.0001023	0.00118	10.9	4	2.93	0.0001226	0.0015	11.72	4	3.07	3.06e-05	0.000406	12.27	4
ENSG00000118181	RPS25	protein_coding	mRNA	down	0.5	0.0042976	0.0232	226.15	456.5	0.46	0.0002201	0.00232	211.98	464.24	0.46	0.0052259	0.0233	219.64	474.63
ENSG00000118292	C1orf54	protein_coding	mRNA	down	0.52	0.0024345	0.0148	5.27	10.22	0.48	0.0004332	0.00394	4.86	10.13	0.5	0.0016616	0.00964	4.98	10.04
ENSG00000118518	RNF146	protein_coding	mRNA	down	0.41	1.6e-06	3.59e-05	6.88	16.65	0.4	1.9e-06	5.05e-05	6.57	16.5	0.39	2.2e-06	4.55e-05	6.44	16.32
ENSG00000118523	CTGF	protein_coding	mRNA	down	0.074	0.0002111	0.00212	30.53	410.21	0.048	1.53e-05	0.000285	19.86	415.69	0.048	7.6e-06	0.000131	20.62	425.7
ENSG00000118640	VAMP8	protein_coding	mRNA	up	7.13	1e-07	1e-07	162.27	22.77	6.73	1e-07	1e-07	151.68	22.55	6.36	1e-07	1e-07	142.43	22.39
ENSG00000118689	FOXO3	protein_coding	mRNA	down	0.46	0.0009959	0.00745	6.98	15.11	0.47	0.0002359	0.00245	7.08	14.98	0.45	0.0003381	0.0028	6.69	14.82
ENSG00000118816	CCNI	protein_coding	mRNA	down	0.43	0.0003761	0.00339	69.07	162.05	0.42	0.0001852	0.00202	68.42	161.58	0.39	5.7e-06	0.000105	63.92	162.5
ENSG00000118898	PPL	protein_coding	mRNA	up	3.49	0.0100778	0.044	26.29	7.52	4.87	0.0019642	0.0129	36.31	7.45	4.66	0.0065881	0.028	34.45	7.39
ENSG00000118971	CCND2	protein_coding	mRNA	down	0.21	0.000163	0.00172	5.91	27.52	0.21	0.0001132	0.00142	5.8	27.24	0.21	0.0002127	0.00194	5.63	26.96
ENSG00000119013	NDUFB3	protein_coding	mRNA	up	1.86	0.0010867	0.008	38.22	20.58	1.85	0.0075233	0.036	37.76	20.38	1.88	0.0012175	0.00754	37.89	20.16
ENSG00000119139	TJP2	protein_coding	mRNA	up	2.19	0.0014037	0.00977	16.5	7.53	2.33	0.0009759	0.00761	17.37	7.46	2.24	0.0013673	0.00826	16.57	7.41
ENSG00000119231	SENP5	protein_coding	mRNA	up	1.76	0.0120579	0.05	7.86	4.45	1.81	0.0035847	0.0205	8.02	4.43	1.9	0.002927	0.0151	8.34	4.4
ENSG00000119314	PTBP3	protein_coding	mRNA	up	2.89	2e-07	5.67e-06	23.07	7.97	2.8	7.15e-05	0.000985	22.13	7.9	2.87	6e-05	0.000709	22.49	7.83
ENSG00000119326	CTNNAL1	protein_coding	mRNA	down	0.34	0.0110736	0.047	8.75	25.67	0.34	0.0109002	0.0472	8.66	25.42	0.26	0.0005118	0.0039	6.62	25.2
ENSG00000119333	WDR34	protein_coding	mRNA	up	3.19	6.94e-05	0.000857	61.46	19.29	3.15	5.46e-05	0.00079	60.26	19.11	2.79	0.0007546	0.00527	52.82	18.91
ENSG00000119729	RHOQ	protein_coding	mRNA	down	0.34	1.06e-05	0.000179	5.88	17.27	0.36	3.69e-05	0.000563	6.12	17.12	0.31	2e-07	5.83e-06	5.32	16.93
ENSG00000119950	MXI1	protein_coding	mRNA	down	0.38	0.0013236	0.00938	8.19	21.78	0.4	0.0008008	0.00643	8.73	21.57	0.44	0.0035448	0.0176	9.43	21.36
ENSG00000120437	ACAT2	protein_coding	mRNA	up	2.37	0.0050155	0.0261	9.48	4	2.6	0.0044404	0.0244	10.38	4	2.7	0.0004648	0.00364	10.8	4
ENSG00000120549	KIAA1217	protein_coding	mRNA	up	2.41	0.0018794	0.0121	9.64	4	2.34	0.0014333	0.0102	9.36	4	2.23	0.0053308	0.0237	8.91	4
ENSG00000120694	HSPH1	protein_coding	mRNA	up	2.15	0.0076199	0.0357	16.22	7.54	2.43	0.0036992	0.021	18.14	7.46	2.51	0.0010249	0.00662	18.62	7.41
ENSG00000120738	EGR1	protein_coding	mRNA	down	0.17	0.0041431	0.0226	54.39	322.28	0.15	0.0002689	0.00269	49.13	324.52	0.17	0.0038306	0.0186	55.03	330.28
ENSG00000120802	TMPO	protein_coding	mRNA	up	3.13	1.3e-06	3.01e-05	24.67	7.89	2.82	0.0001441	0.00167	22.03	7.82	2.88	2.51e-05	0.000349	22.32	7.76
ENSG00000120885	CLU	protein_coding	mRNA	down	0.067	9.48e-05	0.0011	20.66	307.91	0.067	0.0003359	0.00323	20.87	309.98	0.045	1.2e-06	2.75e-05	14.3	316.37
ENSG00000120889	TNFRSF10B	protein_coding	mRNA	up	3.04	0.0005279	0.00445	15.83	5.21	2.74	0.0021954	0.0141	14.2	5.18	3.01	0.0017479	0.01	15.49	5.14
ENSG00000120896	SORBS3	protein_coding	mRNA	down	0.32	9.37e-05	0.00109	13.04	40.46	0.28	0.0001533	0.00174	11.03	39.99	0.29	0.0001146	0.00118	11.42	39.81
ENSG00000120992	LYPLA1	protein_coding	mRNA	up	2.31	0.0001417	0.00154	14.85	6.42	2.17	0.0013818	0.01	13.75	6.35	2.31	0.0003844	0.00312	14.61	6.31
ENSG00000121152	NCAPH	protein_coding	mRNA	up	2.34	0.0001693	0.00177	9.37	4	2.27	0.0006667	0.00557	9.07	4	2.32	0.0005302	0.004	9.26	4
ENSG00000121552	CSTA	protein_coding	mRNA	up	16.05	0.0110831	0.047	64.2	4	18.96	0.0070237	0.0345	75.85	4	31.63	0.0002937	0.00252	126.54	4
ENSG00000121579	NAA50	protein_coding	mRNA	up	2.25	0.0011988	0.00864	36.24	16.08	2.29	0.0014228	0.0102	36.49	15.95	2.49	0.0003169	0.00265	39.33	15.77
ENSG00000121851	POLR3GL	protein_coding	mRNA	down	0.51	0.0057402	0.029	11.99	23.42	0.48	0.0012233	0.00921	11.06	23.16	0.45	0.0013845	0.00832	10.43	22.93
ENSG00000121900	TMEM54	protein_coding	mRNA	up	2.74	0.0059288	0.0298	87.39	31.87	2.85	0.0006929	0.00573	89.81	31.54	2.88	0.0036235	0.0178	90.11	31.29
ENSG00000122026	RPL21	protein_coding	mRNA	down	0.47	0.0021912	0.0136	87.81	185.29	0.49	0.0019427	0.0128	90.48	184.7	0.47	0.0060503	0.0262	88.12	186.18
ENSG00000122042	UBL3	protein_coding	mRNA	down	0.31	1.67e-05	0.00026	9.05	29.53	0.3	3.09e-05	0.000498	8.8	29.23	0.25	3e-07	8.19e-06	7.15	28.99
ENSG00000122176	FMOD	protein_coding	mRNA	down	0.087	1e-07	3.11e-06	7.1	81.52	0.093	3e-07	9.93e-06	7.5	80.58	0.084	1e-07	1e-07	6.77	80.48
ENSG00000122406	RPL5	protein_coding	mRNA	down	0.47	0.0004122	0.00363	284.97	606.93	0.43	0.0002651	0.00268	267.72	617.94	0.44	0.0012967	0.00791	277.26	635.95
ENSG00000122679	RAMP3	protein_coding	mRNA	down	0.14	1e-07	1e-07	6.26	43.52	0.14	1e-07	1e-07	5.88	43.03	0.15	6e-07	1.5e-05	6.26	42.75
ENSG00000122694	GLIPR2	protein_coding	mRNA	down	0.22	2.22e-05	0.00033	7.25	33.24	0.22	8e-06	0.000174	7.2	32.87	0.2	8.2e-06	0.00014	6.57	32.66
ENSG00000122786	CALD1	protein_coding	mRNA	down	0.08	1e-07	1e-07	10.93	137.27	0.083	1e-07	1e-07	11.37	136.33	0.078	1e-07	1e-07	10.68	137.3
ENSG00000122861	PLAU	protein_coding	mRNA	up	5.42	0.0050872	0.0264	38.29	7.07	5.47	0.003384	0.0195	38.45	7.03	6.17	0.0036263	0.0178	43.1	6.99
ENSG00000122952	ZWINT	protein_coding	mRNA	up	9.44	1e-07	1e-07	37.78	4	9.09	1e-07	1e-07	36.37	4	9.33	1e-07	1e-07	37.31	4
ENSG00000123136	DDX39A	protein_coding	mRNA	up	2.71	2.04e-05	0.000306	29.94	11.04	2.62	9e-06	0.00019	28.74	10.95	2.71	4.9e-06	9.08e-05	29.4	10.85
ENSG00000123146	ADGRE5	protein_coding	mRNA	down	0.16	1.63e-05	0.000254	11.19	71.03	0.15	2.6e-06	6.65e-05	10.3	70.22	0.12	2e-07	5.83e-06	8.69	70
ENSG00000123159	GIPC1	protein_coding	mRNA	up	2.32	0.001567	0.0106	49.66	21.4	2.37	0.0001534	0.00174	50.21	21.19	2.57	9.56e-05	0.00102	53.94	20.97
ENSG00000123358	NR4A1	protein_coding	mRNA	down	0.24	0.004644	0.0246	7.42	31.35	0.17	1e-07	3.65e-06	5.27	31.05	0.21	0.0012086	0.0075	6.38	30.81
ENSG00000123374	CDK2	protein_coding	mRNA	up	2.73	1.1e-06	2.6e-05	22.5	8.24	2.92	2.04e-05	0.000357	23.82	8.16	2.55	0.0002876	0.00248	20.66	8.1
ENSG00000123485	HJURP	protein_coding	mRNA	up	1.84	0.0106411	0.0456	7.35	4	2.11	0.0035882	0.0205	8.45	4	1.91	0.0095786	0.0375	7.64	4
ENSG00000123609	NMI	protein_coding	mRNA	up	2.63	0.0008119	0.00634	14.77	5.62	2.46	0.0022753	0.0145	13.75	5.59	2.16	0.0093339	0.0367	12.03	5.56
ENSG00000123933	MXD4	protein_coding	mRNA	down	0.39	0.0002303	0.00226	6.88	17.83	0.43	0.0014106	0.0101	7.51	17.66	0.42	0.0004749	0.00371	7.29	17.48
ENSG00000123975	CKS2	protein_coding	mRNA	up	14.74	1e-07	1e-07	93.29	6.33	15.7	1e-07	1e-07	98.81	6.29	15.73	1e-07	1e-07	98.33	6.25
ENSG00000124006	OBSL1	protein_coding	mRNA	down	0.44	0.0078126	0.0364	5.82	13.25	0.44	0.0095993	0.043	5.76	13.14	0.39	0.0007764	0.00536	5.06	13
ENSG00000124207	CSE1L	protein_coding	mRNA	up	2.04	0.000416	0.00365	43.72	21.46	2.1	0.000339	0.00325	44.57	21.24	2.36	2.12e-05	0.00031	49.58	21.02
ENSG00000124466	LYPD3	protein_coding	mRNA	up	13.93	0.0052843	0.0272	55.7	4	17.09	0.0013966	0.0101	68.35	4	23.68	0.0005717	0.00423	94.74	4
ENSG00000124571	XPO5	protein_coding	mRNA	up	1.87	0.002256	0.0139	7.49	4	1.91	0.0019457	0.0128	7.64	4	1.84	0.0040104	0.0192	7.34	4
ENSG00000125746	EML2	protein_coding	mRNA	up	2.17	0.0070378	0.0338	9.24	4.27	2.13	0.0104727	0.0458	9.06	4.25	2.19	0.0047348	0.0216	9.29	4.24
ENSG00000125827	TMX4	protein_coding	mRNA	down	0.36	0.0013276	0.00939	8.93	25.09	0.3	7.07e-05	0.000981	7.48	24.82	0.33	7.01e-05	0.0008	8.13	24.58
ENSG00000125834	STK35	protein_coding	mRNA	up	1.74	0.0059979	0.0301	7.94	4.56	1.88	0.0110199	0.0475	8.55	4.54	2.08	0.0029669	0.0152	9.4	4.51
ENSG00000125835	SNRPB	protein_coding	mRNA	up	2.07	0.0002643	0.00251	250.34	120.79	1.92	0.0032799	0.019	229.94	119.8	2.03	0.0017849	0.0102	242.31	119.49
ENSG00000125868	DSTN	protein_coding	mRNA	down	0.3	2e-07	5.67e-06	90.76	301.11	0.28	1.9e-06	5.05e-05	85.39	303.41	0.3	3.2e-06	6.34e-05	92.66	308.92
ENSG00000125871	MGME1	protein_coding	mRNA	up	4.62	1e-07	1e-07	18.93	4.09	4.56	1e-07	1e-07	18.6	4.08	4.83	1e-07	1e-07	19.62	4.06
ENSG00000125898	FAM110A	protein_coding	mRNA	up	3.73	3.35e-05	0.000461	14.92	4	4.16	2.3e-06	5.94e-05	16.65	4	4.2	4.61e-05	0.000567	16.79	4
ENSG00000126062	TMEM115	protein_coding	mRNA	down	0.49	0.0003055	0.00284	18.61	38.1	0.49	0.0019107	0.0126	18.65	37.69	0.43	0.0001626	0.00158	16.12	37.46
ENSG00000126453	BCL2L12	protein_coding	mRNA	up	2.88	1.04e-05	0.000177	14.99	5.2	2.93	1.37e-05	0.000261	15.15	5.17	3.01	1.9e-06	4.01e-05	15.47	5.15
ENSG00000126458	RRAS	protein_coding	mRNA	down	0.28	7.81e-05	0.000941	40.43	146.73	0.3	0.0006086	0.00523	43.15	145.76	0.26	6.59e-05	0.000759	38.31	146.26
ENSG00000126524	SBDS	protein_coding	mRNA	down	0.44	0.0005728	0.00478	42.61	97.89	0.39	2.08e-05	0.000362	37.3	96.88	0.41	0.0001571	0.00154	39.93	96.59
ENSG00000126787	DLGAP5	protein_coding	mRNA	up	2.67	0.0001605	0.0017	10.68	4	2.83	0.0001324	0.00158	11.32	4	2.8	8.37e-05	0.00092	11.2	4
ENSG00000127191	TRAF2	protein_coding	mRNA	up	2.43	0.0004377	0.0038	12.26	5.05	2.64	0.001331	0.00978	13.22	5.01	2.31	0.0002225	0.00201	11.55	5
ENSG00000127528	KLF2	protein_coding	mRNA	down	0.079	1e-07	1e-07	5.98	75.77	0.07	1e-07	1e-07	5.23	74.93	0.076	1e-07	1e-07	5.66	74.67
ENSG00000127564	PKMYT1	protein_coding	mRNA	up	2.28	0.0045935	0.0245	9.12	4	2.41	0.002224	0.0142	9.66	4	2.39	0.0007492	0.00524	9.56	4
ENSG00000127586	CHTF18	protein_coding	mRNA	up	2.08	0.001356	0.00953	8.33	4	2.17	0.0067988	0.0337	8.67	4	2.03	0.0045883	0.0211	8.14	4
ENSG00000127616	SMARCA4	protein_coding	mRNA	up	2.08	0.0007774	0.00611	15.79	7.59	2.29	0.0014379	0.0102	17.22	7.52	2.28	0.0002813	0.00244	17.01	7.46
ENSG00000127824	TUBA4A	protein_coding	mRNA	up	5.18	0.0001871	0.00191	36.34	7.02	5.02	0.0010432	0.00805	34.92	6.96	6.95	6.2e-06	0.000112	47.92	6.9
ENSG00000127990	SGCE	protein_coding	mRNA	down	0.15	1e-07	1e-07	5.25	35.99	0.14	1e-07	1e-07	4.96	35.57	0.14	1e-07	1e-07	4.94	35.38
ENSG00000128050	PAICS	protein_coding	mRNA	up	2.25	0.0003354	0.00309	19.27	8.55	2.28	0.0014291	0.0102	19.31	8.48	2.41	0.0037634	0.0183	20.23	8.41
ENSG00000128422	KRT17	protein_coding	mRNA	up	57.85	7.74e-05	0.000937	720.54	12.45	86.75	5e-06	0.000116	1077.48	12.42	63	4.28e-05	0.000536	782.04	12.41
ENSG00000128567	PODXL	protein_coding	mRNA	down	0.32	0.0096733	0.0427	8.45	26.44	0.27	0.0028055	0.017	7.12	26.17	0.27	0.0009164	0.00607	6.91	25.99
ENSG00000128590	DNAJB9	protein_coding	mRNA	down	0.5	0.006348	0.0312	7.97	16	0.5	0.004477	0.0245	7.89	15.87	0.52	0.0014376	0.00857	8.1	15.69
ENSG00000128602	SMO	protein_coding	mRNA	down	0.35	0.0009591	0.00724	5.64	15.94	0.37	0.0010418	0.00805	5.79	15.8	0.38	0.0022608	0.0123	5.92	15.65
ENSG00000128626	MRPS12	protein_coding	mRNA	up	2	0.0047802	0.0252	19.82	9.89	2.34	0.0036895	0.021	22.91	9.81	2.2	0.0099566	0.0386	21.42	9.73
ENSG00000128709	HOXD9	protein_coding	mRNA	down	0.22	1.25e-05	0.000204	6.84	30.47	0.22	2.7e-06	6.82e-05	6.76	30.15	0.28	0.0002796	0.00243	8.52	29.92
ENSG00000128739	SNRPN	protein_coding	mRNA	down	0.24	4.44e-05	0.00058	6.85	28.8	0.24	4.66e-05	0.000689	6.8	28.5	0.24	5.29e-05	0.000636	6.77	28.29
ENSG00000128791	TWSG1	protein_coding	mRNA	down	0.35	0.0004078	0.00361	11.25	32.05	0.31	0.0003786	0.00354	9.95	31.68	0.32	7.38e-05	0.000831	10.1	31.42
ENSG00000128944	KNSTRN	protein_coding	mRNA	up	1.89	0.0012282	0.0088	7.54	4	1.85	0.009376	0.0423	7.4	4	1.83	0.0027429	0.0143	7.33	4
ENSG00000128973	CLN6	protein_coding	mRNA	up	2.88	4.5e-06	8.85e-05	17.9	6.22	2.61	9.08e-05	0.00119	16.1	6.16	2.52	0.000135	0.00136	15.39	6.11
ENSG00000129009	ISLR	protein_coding	mRNA	down	0.082	3.34e-05	0.000461	15.15	183.81	0.079	3.51e-05	0.000539	14.52	183.12	0.081	1.9e-05	0.000284	14.87	184.46
ENSG00000129116	PALLD	protein_coding	mRNA	down	0.16	5e-07	1.29e-05	15.64	95.52	0.15	8e-07	2.39e-05	13.89	94.47	0.15	3e-07	8.19e-06	14.07	94.42
ENSG00000129235	TXNDC17	protein_coding	mRNA	up	3.19	0.0006436	0.00527	18.09	5.68	2.92	0.0046422	0.0252	16.48	5.64	3.69	0.0002146	0.00195	20.73	5.62
ENSG00000129354	AP1M2	protein_coding	mRNA	up	5.15	2e-07	5.67e-06	35.25	6.85	5.31	1e-07	3.65e-06	36.23	6.82	4.75	8e-07	1.94e-05	32.32	6.8
ENSG00000129538	RNASE1	protein_coding	mRNA	down	0.25	0.0060528	0.0302	36.31	142.66	0.23	0.0058186	0.03	32.63	141.62	0.26	0.0057818	0.0253	36.7	142.45
ENSG00000129757	CDKN1C	protein_coding	mRNA	down	0.19	0.0005599	0.00468	8.2	43.44	0.19	0.0003122	0.00305	8.23	42.92	0.18	8.48e-05	0.00093	7.58	42.69
ENSG00000130021	HDHD1	protein_coding	mRNA	up	2.28	0.0031838	0.0183	9.47	4.16	1.97	0.0096789	0.0433	8.16	4.15	1.99	0.0109299	0.0415	8.22	4.13
ENSG00000130193	THEM6	protein_coding	mRNA	up	2.58	0.0019868	0.0126	16.2	6.29	2.53	0.0086037	0.0398	15.83	6.25	2.91	0.0022112	0.0121	18.12	6.22
ENSG00000130204	TOMM40	protein_coding	mRNA	up	2.65	0.0001929	0.00196	26.76	10.1	2.83	1.33e-05	0.000255	28.35	10.01	2.65	8.63e-05	0.000943	26.25	9.92
ENSG00000130222	GADD45G	protein_coding	mRNA	down	0.11	1e-07	1e-07	5.49	48.39	0.12	4e-07	1.28e-05	5.79	47.88	0.11	1e-07	1e-07	5.23	47.62
ENSG00000130300	PLVAP	protein_coding	mRNA	down	0.19	1.52e-05	0.00024	16.81	87.65	0.18	1.8e-05	0.000323	15.29	87	0.21	0.0001695	0.00163	18.38	87.02
ENSG00000130340	SNX9	protein_coding	mRNA	down	0.32	0.0001221	0.00136	10.74	33.8	0.29	1.5e-06	4.19e-05	9.75	33.42	0.26	1.2e-06	2.75e-05	8.67	33.2
ENSG00000130489	SCO2	protein_coding	mRNA	up	3.56	0.0017141	0.0113	27.38	7.7	3.36	0.0018952	0.0125	25.61	7.63	3.74	0.0005775	0.00426	28.31	7.56
ENSG00000130522	JUND	protein_coding	mRNA	down	0.37	0.0013051	0.00927	91.79	251.08	0.31	0.0001968	0.00212	76.82	251.53	0.31	0.0003953	0.00319	79.21	255.47
ENSG00000130545	CRB3	protein_coding	mRNA	up	2.52	0.0002766	0.00261	12.86	5.1	2.67	0.0029683	0.0177	13.6	5.08	2.41	0.0036869	0.018	12.21	5.07
ENSG00000130669	PAK4	protein_coding	mRNA	up	1.76	0.0085778	0.039	12.22	6.94	1.99	0.0075283	0.036	13.76	6.9	1.86	0.0110313	0.0417	12.79	6.86
ENSG00000130762	ARHGEF16	protein_coding	mRNA	up	2.7	0.0011586	0.00844	10.82	4	2.71	0.00042	0.00386	10.83	4	2.74	0.0038751	0.0187	10.98	4
ENSG00000130787	HIP1R	protein_coding	mRNA	up	2.18	0.0024369	0.0148	8.7	4	2.08	0.0028424	0.0172	8.33	4	1.99	0.0031898	0.0161	7.98	4
ENSG00000130816	DNMT1	protein_coding	mRNA	up	3.72	3e-07	8.11e-06	16.74	4.5	3.89	6e-07	1.85e-05	17.44	4.48	3.77	2.7e-06	5.48e-05	16.87	4.47
ENSG00000130826	DKC1	protein_coding	mRNA	up	2.1	0.0017796	0.0116	27.67	13.15	2.1	0.0010581	0.00815	27.37	13.05	2.08	0.0016745	0.0097	26.79	12.91
ENSG00000131153	GINS2	protein_coding	mRNA	up	3.29	3.98e-05	0.000531	13.15	4	3.4	1.05e-05	0.000214	13.61	4	3.04	0.0001349	0.00136	12.17	4
ENSG00000131171	SH3BGRL	protein_coding	mRNA	down	0.16	0.0001235	0.00137	21.54	134.82	0.14	0.0001837	0.00201	18.22	134.09	0.15	3.62e-05	0.00047	19.67	134.46
ENSG00000131378	RFTN1	protein_coding	mRNA	down	0.27	1e-07	3.11e-06	5.04	18.35	0.3	3.6e-06	8.74e-05	5.39	18.18	0.26	1e-07	1e-07	4.67	18
ENSG00000131477	RAMP2	protein_coding	mRNA	down	0.12	1e-07	1e-07	7.71	66.94	0.11	1e-07	1e-07	7.22	66.16	0.12	1e-07	1e-07	7.84	65.99
ENSG00000131504	DIAPH1	protein_coding	mRNA	up	2.33	9.31e-05	0.00109	29.88	12.82	2.43	9.08e-05	0.00119	30.95	12.72	2.5	7.5e-05	0.000843	31.43	12.58
ENSG00000131634	TMEM204	protein_coding	mRNA	down	0.12	1e-07	1e-07	5.51	46.77	0.12	1e-07	1e-07	5.42	46.18	0.11	1e-07	1e-07	5.19	46.08
ENSG00000131652	THOC6	protein_coding	mRNA	up	1.84	0.004226	0.0229	28.22	15.35	1.78	0.0078478	0.0373	27.07	15.21	1.68	0.0097847	0.0381	25.22	15.06
ENSG00000131653	TRAF7	protein_coding	mRNA	up	1.85	0.0018014	0.0118	25.22	13.64	1.95	0.001848	0.0123	26.35	13.53	2	0.0009968	0.00646	26.72	13.39
ENSG00000131746	TNS4	protein_coding	mRNA	up	7.79	0.0014748	0.0101	33.06	4.24	6.81	0.0030786	0.0181	28.81	4.23	6.46	0.0009882	0.00644	27.26	4.22
ENSG00000131747	TOP2A	protein_coding	mRNA	up	8.69	1e-07	1e-07	34.74	4	9.17	1e-07	1e-07	36.69	4	8.65	1e-07	1e-07	34.59	4
ENSG00000131844	MCCC2	protein_coding	mRNA	up	2.2	0.0012833	0.00915	11.74	5.34	2.17	0.0007509	0.00609	11.49	5.29	2.33	0.0001935	0.0018	12.2	5.25
ENSG00000132017	DCAF15	protein_coding	mRNA	up	1.97	0.0011983	0.00864	16.46	8.35	1.99	0.0023351	0.0147	16.48	8.28	2.06	6.16e-05	0.000723	16.89	8.21
ENSG00000132024	CC2D1A	protein_coding	mRNA	up	1.97	0.0044534	0.0239	15.49	7.87	1.96	0.0018029	0.0121	15.26	7.8	2.15	0.0001415	0.00141	16.62	7.74
ENSG00000132182	NUP210	protein_coding	mRNA	up	4.29	1.57e-05	0.000246	17.18	4	4.42	1e-07	3.65e-06	17.66	4	3.97	0.0002514	0.00224	15.88	4
ENSG00000132329	RAMP1	protein_coding	mRNA	down	0.038	1e-07	1e-07	11.57	303.25	0.029	1e-07	1e-07	8.72	305.72	0.021	1e-07	1e-07	6.53	310.61
ENSG00000132361	CLUH	protein_coding	mRNA	up	2.38	0.0005696	0.00476	17.02	7.15	2.48	0.0001404	0.00164	17.56	7.08	2.85	2.83e-05	0.000382	20.04	7.03
ENSG00000132386	SERPINF1	protein_coding	mRNA	down	0.081	3.5e-06	7.2e-05	14.48	178.18	0.075	5e-07	1.57e-05	13.37	177.67	0.077	2.1e-06	4.36e-05	13.78	179.03
ENSG00000132406	TMEM128	protein_coding	mRNA	down	0.53	0.0080074	0.0372	9.58	18.24	0.48	0.000426	0.0039	8.59	18.07	0.46	0.0014835	0.00879	8.15	17.89
ENSG00000132470	ITGB4	protein_coding	mRNA	up	3.73	0.0054721	0.028	71.07	19.07	4.37	0.0008524	0.00678	82.52	18.89	3.69	0.0119263	0.0443	68.94	18.69
ENSG00000132561	MATN2	protein_coding	mRNA	down	0.084	1e-07	1e-07	6.09	72.27	0.085	1e-07	1e-07	6.07	71.31	0.081	1e-07	1e-07	5.74	71.15
ENSG00000132646	PCNA	protein_coding	mRNA	up	6.92	1e-07	1e-07	206.81	29.89	6.24	1e-07	1e-07	184.5	29.57	6.73	1e-07	1e-07	197.33	29.32
ENSG00000132680	KIAA0907	protein_coding	mRNA	up	1.91	0.0078086	0.0364	10.39	5.43	2.06	0.0038754	0.0218	11.1	5.4	1.99	0.0044174	0.0206	10.68	5.37
ENSG00000132688	NES	protein_coding	mRNA	down	0.24	0.0024779	0.015	10.8	44.9	0.23	0.0033374	0.0193	10.19	44.41	0.3	0.0140387	0.0498	13.19	44.12
ENSG00000132698	RAB25	protein_coding	mRNA	up	12.12	1e-07	1e-07	83.96	6.93	12.51	1e-07	1e-07	86.39	6.9	12.84	1e-07	1e-07	88.3	6.88
ENSG00000132768	DPH2	protein_coding	mRNA	up	2.15	0.000315	0.00292	10.16	4.72	2.3	0.0001736	0.00193	10.78	4.69	2.29	0.0004801	0.00373	10.69	4.66
ENSG00000133026	MYH10	protein_coding	mRNA	down	0.35	0.0006121	0.00506	5.68	16.21	0.38	0.0012304	0.00924	6.09	16.07	0.39	0.0021506	0.0119	6.13	15.9
ENSG00000133030	MPRIP	protein_coding	mRNA	down	0.33	1.62e-05	0.000254	6.77	20.36	0.33	2.51e-05	0.00042	6.74	20.16	0.35	1.4e-06	3.07e-05	6.97	19.96
ENSG00000133119	RFC3	protein_coding	mRNA	up	2.43	0.000465	0.00399	10.5	4.32	2.4	0.0014364	0.0102	10.32	4.31	2.12	0.0041444	0.0197	9.09	4.3
ENSG00000133142	TCEAL4	protein_coding	mRNA	down	0.14	1e-07	1e-07	27.07	196.72	0.13	1e-07	1e-07	25.7	196.86	0.11	1e-07	1e-07	22.55	198.71
ENSG00000133574	GIMAP4	protein_coding	mRNA	down	0.24	7.57e-05	0.000921	6.8	28.8	0.24	0.000143	0.00166	6.75	28.5	0.23	7.24e-05	0.00082	6.55	28.3
ENSG00000133872	SARAF	protein_coding	mRNA	down	0.4	0.0001342	0.00147	52.53	129.76	0.38	2.74e-05	0.000452	48.69	128.85	0.41	0.0001353	0.00136	52.34	128.65
ENSG00000134057	CCNB1	protein_coding	mRNA	up	10.35	1e-07	1e-07	41.39	4	10.57	1e-07	1e-07	42.28	4	10.95	1e-07	1e-07	43.81	4
ENSG00000134333	LDHA	protein_coding	mRNA	up	2.54	0.001843	0.0119	125.78	49.45	2.84	0.002763	0.0168	138.96	48.89	3.03	7.85e-05	0.00087	147.39	48.62
ENSG00000134352	IL6ST	protein_coding	mRNA	down	0.32	8.8e-06	0.000157	9.98	31.55	0.29	2.17e-05	0.000373	9.19	31.19	0.27	2e-07	5.83e-06	8.42	30.98
ENSG00000134590	FAM127A	protein_coding	mRNA	down	0.4	0.0006933	0.00558	56.75	141.17	0.42	0.0002516	0.00258	59.33	140.33	0.39	0.0001445	0.00144	54.37	140.41
ENSG00000134684	YARS	protein_coding	mRNA	up	2.45	9.7e-06	0.000169	15.41	6.29	2.59	3.52e-05	0.000539	16.17	6.23	2.68	2e-06	4.19e-05	16.54	6.17
ENSG00000134686	PHC2	protein_coding	mRNA	down	0.53	0.0046145	0.0246	22.76	42.75	0.49	0.0029696	0.0177	20.88	42.26	0.46	0.0005648	0.00419	19.43	42.09
ENSG00000134690	CDCA8	protein_coding	mRNA	up	4.61	1e-07	1e-07	18.43	4	5.22	1e-07	1e-07	20.87	4	4.88	1e-07	1e-07	19.53	4
ENSG00000134779	TPGS2	protein_coding	mRNA	up	1.72	0.0083325	0.0383	7.99	4.65	1.82	0.0072706	0.0354	8.42	4.62	1.78	0.0057561	0.0253	8.2	4.6
ENSG00000134871	COL4A2	protein_coding	mRNA	down	0.26	0.0100495	0.044	22.5	87.1	0.25	0.0088566	0.0405	21.81	86.3	0.24	0.0046464	0.0214	20.55	86.29
ENSG00000134996	OSTF1	protein_coding	mRNA	up	2.16	0.0015987	0.0107	52.3	24.25	2.05	0.0054135	0.0283	49.1	24	2.31	0.0026387	0.0139	54.82	23.76
ENSG00000135069	PSAT1	protein_coding	mRNA	up	4.82	0.000411	0.00363	19.29	4	5.32	0.0003694	0.00348	21.28	4	5.69	0.0001103	0.00115	22.75	4
ENSG00000135070	ISCA1	protein_coding	mRNA	down	0.5	0.0001725	0.00179	8.07	16.29	0.46	8.12e-05	0.0011	7.46	16.15	0.48	0.0010689	0.00686	7.7	15.98
ENSG00000135269	TES	protein_coding	mRNA	down	0.45	0.0018874	0.0121	22.88	50.82	0.39	6.84e-05	0.000956	19.45	50.33	0.39	0.0002569	0.00227	19.61	50.11
ENSG00000135272	MDFIC	protein_coding	mRNA	down	0.55	0.0094912	0.042	5.71	10.3	0.48	0.0001698	0.00189	4.91	10.2	0.53	0.0010817	0.00692	5.32	10.12
ENSG00000135363	LMO2	protein_coding	mRNA	down	0.33	3.5e-06	7.2e-05	4.87	14.77	0.33	4e-07	1.28e-05	4.82	14.65	0.34	0.0001209	0.00124	4.97	14.49
ENSG00000135378	PRRG4	protein_coding	mRNA	up	3.76	0.0018797	0.0121	15.03	4	3.98	0.0002907	0.00289	15.9	4	4.02	0.0004828	0.00375	16.1	4
ENSG00000135451	TROAP	protein_coding	mRNA	up	2.57	1.93e-05	0.000293	10.27	4	2.76	0.0001262	0.00153	11.04	4	2.63	0.0007702	0.00534	10.53	4
ENSG00000135525	MAP7	protein_coding	mRNA	up	2.43	0.0045426	0.0244	9.72	4	2.3	0.0028926	0.0174	9.22	4	2.29	0.0078972	0.0322	9.17	4
ENSG00000135677	GNS	protein_coding	mRNA	down	0.45	0.0008931	0.00683	19.52	43.36	0.46	0.0015297	0.0107	19.52	42.84	0.42	7.2e-06	0.000126	17.73	42.63
ENSG00000135823	STX6	protein_coding	mRNA	up	2.3	7.2e-05	0.000883	11.71	5.09	2.38	0.0001778	0.00196	12.02	5.05	2.62	6.49e-05	0.000754	13.19	5.03
ENSG00000135929	CYP27A1	protein_coding	mRNA	down	0.33	0.0010242	0.00763	5.53	16.86	0.34	0.0011735	0.00888	5.69	16.7	0.32	0.0008594	0.00578	5.37	16.53
ENSG00000136108	CKAP2	protein_coding	mRNA	up	3.07	1.16e-05	0.000192	12.3	4	3.13	0.0002612	0.00266	12.51	4	3.27	5.89e-05	0.000698	13.09	4
ENSG00000136261	BZW2	protein_coding	mRNA	up	2.28	0.0023462	0.0143	21.45	9.42	2.23	0.0013562	0.00993	20.85	9.35	2.26	0.001232	0.00758	20.96	9.26
ENSG00000136379	ABHD17C	protein_coding	mRNA	up	3.64	0.0003711	0.00336	20.41	5.6	3.28	0.0014557	0.0103	18.31	5.59	2.97	0.0022044	0.0121	16.55	5.57
ENSG00000136518	ACTL6A	protein_coding	mRNA	up	3.28	1.68e-05	0.000261	31.28	9.53	3.01	0.0002074	0.00222	28.46	9.45	3.1	2.97e-05	0.000396	29.01	9.36
ENSG00000136522	MRPL47	protein_coding	mRNA	up	2.4	0.0005463	0.00459	47.88	19.95	2.08	0.0084146	0.0391	41.07	19.76	2.22	0.0001536	0.00152	43.52	19.56
ENSG00000136717	BIN1	protein_coding	mRNA	down	0.43	0.0021454	0.0134	6.18	14.39	0.38	3.8e-05	0.000577	5.46	14.27	0.35	1.6e-06	3.44e-05	4.92	14.12
ENSG00000136824	SMC2	protein_coding	mRNA	up	2.5	0.0001725	0.00179	10.02	4	2.61	0.0035586	0.0204	10.45	4	2.57	0.0002542	0.00226	10.3	4
ENSG00000136830	FAM129B	protein_coding	mRNA	up	2.14	0.0059896	0.03	94.45	44.11	2.37	0.010616	0.0462	103.14	43.58	2.4	0.0109982	0.0417	104.17	43.38
ENSG00000136859	ANGPTL2	protein_coding	mRNA	down	0.15	1e-07	1e-07	6.06	39.31	0.16	4e-07	1.28e-05	6.3	38.84	0.16	2e-07	5.83e-06	6.26	38.62
ENSG00000137033	IL33	protein_coding	mRNA	down	0.18	0.0001543	0.00164	6.05	34.32	0.18	0.0016012	0.0111	6.12	33.94	0.17	4.62e-05	0.000567	5.64	33.76
ENSG00000137054	POLR1E	protein_coding	mRNA	down	0.48	0.0012541	0.00896	10.92	22.84	0.45	0.0010278	0.00797	10.09	22.62	0.47	0.0022214	0.0122	10.43	22.39
ENSG00000137076	TLN1	protein_coding	mRNA	down	0.3	1e-07	3.11e-06	23.78	78	0.33	1.47e-05	0.000276	25.58	77.2	0.31	2.37e-05	0.000336	24.08	77.14
ENSG00000137077	CCL21	protein_coding	mRNA	down	0.15	0.0004454	0.00386	8.68	56.5	0.16	0.0013792	0.01	9.1	55.94	0.13	0.0003092	0.00261	7.27	55.66
ENSG00000137124	ALDH1B1	protein_coding	mRNA	down	0.26	0.0002231	0.0022	8.72	34.14	0.26	0.0003869	0.0036	8.71	33.76	0.22	8.7e-06	0.000147	7.52	33.49
ENSG00000137203	TFAP2A	protein_coding	mRNA	up	2.21	0.0083308	0.0383	8.82	4	2.42	0.0055914	0.0291	9.69	4	2.24	0.001368	0.00826	8.96	4
ENSG00000137216	TMEM63B	protein_coding	mRNA	up	2.47	0.0003895	0.00348	17.46	7.07	2.65	7.9e-05	0.00107	18.55	7	2.53	7.18e-05	0.000817	17.62	6.95
ENSG00000137269	LRRC1	protein_coding	mRNA	up	2.22	0.0037844	0.0211	9.4	4.23	2.37	0.0014153	0.0101	9.99	4.22	2.19	0.0016506	0.0096	9.23	4.21
ENSG00000137309	HMGA1	protein_coding	mRNA	up	12.73	1e-07	1e-07	157.55	12.37	13.67	1e-07	1e-07	167.53	12.26	11.8	1e-07	1e-07	143.64	12.17
ENSG00000137310	TCF19	protein_coding	mRNA	up	5.21	2e-07	5.67e-06	23.88	4.59	5.63	3e-07	9.93e-06	25.71	4.57	5.29	3e-07	8.19e-06	24.1	4.56
ENSG00000137563	GGH	protein_coding	mRNA	up	4.63	3e-07	8.11e-06	18.51	4	4.64	6.22e-05	0.000881	18.58	4	5.14	2.51e-05	0.000349	20.55	4
ENSG00000137575	SDCBP	protein_coding	mRNA	down	0.46	0.0021606	0.0135	26.02	57.18	0.42	0.0005833	0.00505	23.64	56.42	0.41	0.0008009	0.00546	23.34	56.39
ENSG00000137699	TRIM29	protein_coding	mRNA	up	9.92	0.0004345	0.00378	39.66	4	11.66	0.000294	0.00291	46.65	4	13.64	2.31e-05	0.00033	54.55	4
ENSG00000137801	THBS1	protein_coding	mRNA	down	0.094	4.73e-05	0.00061	10.9	115.76	0.083	9.6e-06	0.0002	9.47	114.72	0.088	4e-06	7.67e-05	10.08	114.72
ENSG00000137804	NUSAP1	protein_coding	mRNA	up	9.71	1e-07	1e-07	38.86	4	9.51	1e-07	1e-07	38.04	4	9.68	1e-07	1e-07	38.71	4
ENSG00000137807	KIF23	protein_coding	mRNA	up	1.96	0.0041306	0.0225	7.83	4	2.11	0.0060917	0.031	8.44	4	1.95	0.0053788	0.0238	7.81	4
ENSG00000138080	EMILIN1	protein_coding	mRNA	down	0.051	1e-07	1e-07	6.58	129.55	0.05	1e-07	1e-07	6.47	128.68	0.058	1e-07	1e-07	7.43	128.93
ENSG00000138160	KIF11	protein_coding	mRNA	up	3.66	1.8e-06	3.97e-05	14.63	4	3.57	9.3e-06	0.000195	14.29	4	3.78	2e-07	5.83e-06	15.12	4
ENSG00000138172	CALHM2	protein_coding	mRNA	down	0.14	1e-07	1e-07	4.87	35.82	0.14	1e-07	1e-07	5.01	35.39	0.14	1e-07	1e-07	4.76	35.2
ENSG00000138175	ARL3	protein_coding	mRNA	down	0.49	0.0052351	0.027	7.32	15.02	0.47	0.0071366	0.0348	6.97	14.89	0.44	0.0028147	0.0146	6.54	14.74
ENSG00000138180	CEP55	protein_coding	mRNA	up	4.41	2e-07	5.67e-06	17.65	4	4.12	2.58e-05	0.000429	16.47	4	4.21	1.4e-06	3.07e-05	16.84	4
ENSG00000138271	GPR87	protein_coding	mRNA	up	6.62	0.0063664	0.0312	26.48	4	7.49	0.0025223	0.0156	29.96	4	7.95	0.0006331	0.00453	31.79	4
ENSG00000139112	GABARAPL1	protein_coding	mRNA	down	0.29	0.0001679	0.00176	9.67	33.55	0.3	0.0001459	0.00168	10.07	33.18	0.26	4.44e-05	0.00055	8.55	32.96
ENSG00000139329	LUM	protein_coding	mRNA	down	0.12	0.0010793	0.00796	40.73	353.17	0.11	0.0018161	0.0122	38.51	357.63	0.11	0.0008142	0.00554	41.81	364.98
ENSG00000140403	DNAJA4	protein_coding	mRNA	up	2.04	0.006136	0.0305	8.17	4	2.23	0.0056073	0.0291	8.93	4	2.26	0.0030025	0.0154	9.03	4
ENSG00000140416	TPM1	protein_coding	mRNA	down	0.081	8e-07	1.98e-05	10.34	127.42	0.083	6.8e-06	0.00015	10.55	126.68	0.062	1e-07	1e-07	7.9	127.25
ENSG00000140474	ULK3	protein_coding	mRNA	up	2.17	0.0008927	0.00683	14.9	6.87	2.19	0.0015979	0.011	14.91	6.8	2.21	0.0029196	0.0151	14.94	6.76
ENSG00000140525	FANCI	protein_coding	mRNA	up	2.89	1.1e-06	2.6e-05	11.58	4	3.04	1e-05	0.000206	12.17	4	2.77	3.64e-05	0.000472	11.08	4
ENSG00000140545	MFGE8	protein_coding	mRNA	down	0.14	3e-07	8.11e-06	9.36	66.67	0.17	0.0001514	0.00173	11.32	65.9	0.15	1.31e-05	0.000205	10.06	65.73
ENSG00000140931	CMTM3	protein_coding	mRNA	down	0.32	0.0009498	0.00718	7.71	23.86	0.35	0.0007299	0.00597	8.15	23.59	0.3	0.0001448	0.00144	7.1	23.36
ENSG00000140941	MAP1LC3B	protein_coding	mRNA	down	0.5	0.0003624	0.00329	11.56	22.93	0.48	0.00036	0.00342	10.94	22.69	0.48	0.000507	0.00388	10.77	22.45
ENSG00000141401	IMPA2	protein_coding	mRNA	up	2.96	0.0041547	0.0226	18.57	6.27	2.95	0.0061367	0.0312	18.38	6.23	3.32	0.0017152	0.00988	20.58	6.2
ENSG00000141504	SAT2	protein_coding	mRNA	down	0.31	0.0001177	0.00133	13.98	44.38	0.33	7.59e-05	0.00103	14.45	43.85	0.32	0.0002066	0.0019	14.02	43.64
ENSG00000141582	CBX4	protein_coding	mRNA	up	2.39	0.0003548	0.00323	12.57	5.25	2.29	0.0005782	0.00504	12.01	5.24	2.64	9.28e-05	0.001	13.81	5.23
ENSG00000141682	PMAIP1	protein_coding	mRNA	up	3.66	0.0021922	0.0136	14.65	4	3.62	0.005419	0.0283	14.49	4	3.51	0.0021586	0.0119	14.05	4
ENSG00000141738	GRB7	protein_coding	mRNA	up	3.89	0.0005307	0.00447	17.45	4.49	4.38	0.0014486	0.0102	19.58	4.47	3.75	0.0037367	0.0182	16.75	4.46
ENSG00000141753	IGFBP4	protein_coding	mRNA	down	0.17	0.0001328	0.00146	136.92	796.55	0.13	0.0001316	0.00157	105.15	816.79	0.15	2.18e-05	0.000315	122.87	839.43
ENSG00000141858	SAMD1	protein_coding	mRNA	up	2.73	3.1e-06	6.46e-05	38.89	14.22	2.73	3.12e-05	0.000501	38.48	14.11	2.9	6e-07	1.5e-05	40.49	13.95
ENSG00000142156	COL6A1	protein_coding	mRNA	down	0.14	0.0009383	0.00713	29.09	210.38	0.15	0.0020178	0.0132	31.74	210.72	0.16	0.0018659	0.0106	33.01	212.91
ENSG00000142173	COL6A2	protein_coding	mRNA	down	0.11	0.0002127	0.00213	31.97	287.55	0.12	0.0011233	0.00857	35.15	288.87	0.13	0.0004319	0.00343	37.16	292.65
ENSG00000142227	EMP3	protein_coding	mRNA	down	0.18	0.0001794	0.00184	16.19	87.68	0.17	1.51e-05	0.000282	14.55	86.7	0.17	1.13e-05	0.000182	14.45	86.46
ENSG00000142273	CBLC	protein_coding	mRNA	up	5.07	1.83e-05	0.000281	27.32	5.39	5.41	0.0005166	0.00458	29.1	5.38	4.68	0.0001065	0.00112	25.08	5.36
ENSG00000142599	RERE	protein_coding	mRNA	down	0.27	2e-07	5.67e-06	7.94	29.48	0.26	4.6e-06	0.000108	7.7	29.17	0.27	1e-06	2.34e-05	7.71	28.96
ENSG00000142632	ARHGEF19	protein_coding	mRNA	up	3.33	0.000442	0.00383	13.87	4.17	3.35	0.0023836	0.015	13.92	4.16	3.89	1.09e-05	0.000176	16.08	4.14
ENSG00000142657	PGD	protein_coding	mRNA	up	4.68	1.89e-05	0.000288	82.18	17.55	4.68	7.7e-06	0.000168	81.42	17.39	6.54	4.8e-06	8.98e-05	112.5	17.2
ENSG00000142675	CNKSR1	protein_coding	mRNA	up	2.5	2.08e-05	0.000311	10.02	4	2.33	0.0004366	0.00397	9.32	4	2.33	0.0007613	0.0053	9.31	4
ENSG00000142694	EVA1B	protein_coding	mRNA	down	0.33	0.0011807	0.00856	7.53	22.63	0.34	0.0005456	0.0048	7.71	22.41	0.37	0.0022086	0.0121	8.18	22.2
ENSG00000142765	SYTL1	protein_coding	mRNA	up	2.85	0.01023	0.0444	12.04	4.23	2.66	0.0108881	0.0471	11.21	4.21	3.3	0.0014221	0.00849	13.86	4.2
ENSG00000142871	CYR61	protein_coding	mRNA	down	0.11	0.0005835	0.00485	30	272.7	0.086	0.0001512	0.00173	23.45	273.92	0.079	2.41e-05	0.00034	22.06	279.12
ENSG00000142945	KIF2C	protein_coding	mRNA	up	4.79	1e-07	1e-07	19.18	4	5.11	1e-07	1e-07	20.44	4	5.18	1e-07	1e-07	20.72	4
ENSG00000142949	PTPRF	protein_coding	mRNA	up	3.38	8.7e-06	0.000156	54.71	16.18	4.07	3.16e-05	0.000504	65.29	16.04	3.98	7.9e-05	0.000873	63.19	15.86
ENSG00000143061	IGSF3	protein_coding	mRNA	up	3.14	0.0106029	0.0455	12.57	4	3.13	0.0043248	0.0239	12.53	4	4.35	0.0011998	0.00748	17.41	4
ENSG00000143126	CELSR2	protein_coding	mRNA	up	2.79	0.003669	0.0206	11.18	4	3.21	0.0029659	0.0177	12.82	4	3.65	0.0005845	0.0043	14.61	4
ENSG00000143157	POGK	protein_coding	mRNA	up	1.75	0.0029794	0.0174	10.07	5.74	1.8	0.0047778	0.0256	10.29	5.71	1.93	0.0032017	0.0162	10.93	5.68
ENSG00000143179	UCK2	protein_coding	mRNA	up	2.33	0.0006693	0.00543	9.32	4	2.57	0.0002681	0.00269	10.26	4	2.81	8e-06	0.000137	11.23	4
ENSG00000143217	PVRL4	protein_coding	mRNA	up	7.58	7.82e-05	0.000941	36.31	4.79	9.22	5.5e-06	0.000126	44.03	4.77	10.08	2.41e-05	0.00034	47.98	4.76
ENSG00000143228	NUF2	protein_coding	mRNA	up	2.25	0.0015852	0.0107	9.01	4	2.29	0.0043292	0.024	9.14	4	2.43	0.0003376	0.0028	9.73	4
ENSG00000143321	HDGF	protein_coding	mRNA	up	2.46	1.29e-05	0.00021	143.92	58.62	2.63	4e-07	1.28e-05	152.31	57.81	2.5	8.4e-06	0.000143	144.22	57.67
ENSG00000143367	TUFT1	protein_coding	mRNA	up	3.38	0.0002993	0.0028	13.53	4	3.79	0.0003011	0.00297	15.16	4	3.53	0.0004521	0.00355	14.13	4
ENSG00000143387	CTSK	protein_coding	mRNA	down	0.12	2.44e-05	0.000356	16.59	143.91	0.11	9.1e-05	0.00119	15.69	143.09	0.12	5.08e-05	0.000615	16.61	143.69
ENSG00000143476	DTL	protein_coding	mRNA	up	2.52	8.38e-05	0.000993	10.1	4	2.47	3.52e-05	0.000539	9.89	4	2.57	9.25e-05	0.001	10.27	4
ENSG00000143499	SMYD2	protein_coding	mRNA	up	2.49	9.62e-05	0.00111	9.94	4	2.64	8.23e-05	0.00111	10.56	4	2.88	0.0005594	0.00417	11.51	4
ENSG00000143799	PARP1	protein_coding	mRNA	up	2.19	0.0001757	0.00181	32.23	14.73	2.3	1.18e-05	0.000234	33.59	14.61	2.39	5.43e-05	0.000649	34.53	14.45
ENSG00000143842	SOX13	protein_coding	mRNA	down	0.55	0.0109096	0.0465	6.22	11.37	0.54	0.0063296	0.0319	6.06	11.29	0.53	0.0114649	0.0428	5.9	11.17
ENSG00000143878	RHOB	protein_coding	mRNA	down	0.19	0.0011526	0.00841	62.64	331.21	0.17	0.0007149	0.00588	56.19	334.12	0.17	0.000615	0.00443	58.6	340.89
ENSG00000143924	EML4	protein_coding	mRNA	up	2.63	0.0003123	0.0029	12.7	4.83	2.48	0.0003177	0.00309	11.88	4.78	2.19	0.0004083	0.00328	10.39	4.74
ENSG00000143995	MEIS1	protein_coding	mRNA	down	0.39	0.0006841	0.00552	5.61	14.44	0.38	0.0018807	0.0125	5.4	14.33	0.4	0.0014502	0.00862	5.6	14.17
ENSG00000144354	CDCA7	protein_coding	mRNA	up	4.25	0.0001209	0.00135	16.99	4	3.94	0.0001228	0.0015	15.76	4	3.45	0.0001323	0.00134	13.81	4
ENSG00000144579	CTDSP1	protein_coding	mRNA	down	0.48	0.0003839	0.00344	26.73	55.45	0.47	0.0015932	0.011	25.98	54.75	0.45	0.0009378	0.00619	24.72	54.66
ENSG00000144647	POMGNT2	protein_coding	mRNA	down	0.24	1e-07	3.11e-06	7.64	32.2	0.26	5.9e-06	0.000134	8.37	31.85	0.25	2e-07	5.83e-06	7.8	31.67
ENSG00000144655	CSRNP1	protein_coding	mRNA	down	0.25	0.0001783	0.00183	9.76	39.21	0.23	2.24e-05	0.000383	8.88	38.78	0.22	3.18e-05	0.000418	8.44	38.56
ENSG00000144746	ARL6IP5	protein_coding	mRNA	down	0.48	0.007698	0.036	38.06	78.82	0.47	0.0066323	0.0331	36.82	77.89	0.42	0.0007432	0.00521	32.56	77.66
ENSG00000144867	SRPRB	protein_coding	mRNA	up	1.78	0.0109569	0.0466	22.46	12.59	1.72	0.0100149	0.0444	21.54	12.49	1.97	0.0030431	0.0155	24.34	12.36
ENSG00000145022	TCTA	protein_coding	mRNA	down	0.45	0.0010446	0.00774	7.85	17.33	0.46	0.0009205	0.00723	7.86	17.17	0.44	0.0008491	0.00574	7.4	16.98
ENSG00000145247	OCIAD2	protein_coding	mRNA	up	3.3	0.0005746	0.00479	29.99	9.1	2.8	0.0025276	0.0156	25.25	9.02	2.71	0.0127187	0.0463	24.22	8.94
ENSG00000145386	CCNA2	protein_coding	mRNA	up	4.51	1e-07	1e-07	18.04	4	4.78	1e-07	3.65e-06	19.11	4	4.99	1e-07	3.26e-06	19.98	4
ENSG00000145425	RPS3A	protein_coding	mRNA	down	0.41	0.0002779	0.00262	139.42	339.42	0.4	0.0005408	0.00477	135.61	342.58	0.38	0.0015397	0.00904	133.13	349.83
ENSG00000145604	SKP2	protein_coding	mRNA	up	2.79	6.55e-05	0.000814	11.4	4.08	3.22	0.0001295	0.00155	13.1	4.07	2.99	0.0003823	0.00311	12.13	4.05
ENSG00000145675	PIK3R1	protein_coding	mRNA	down	0.44	0.0117849	0.0491	5.51	12.66	0.39	0.0002241	0.00235	4.9	12.55	0.42	0.0025195	0.0134	5.27	12.42
ENSG00000145730	PAM	protein_coding	mRNA	down	0.27	0.0009252	0.00705	13.02	48.2	0.24	9e-06	0.00019	11.47	47.65	0.24	0.0001215	0.00124	11.21	47.42
ENSG00000146278	PNRC1	protein_coding	mRNA	down	0.39	0.0003836	0.00344	25.87	66.22	0.44	0.0043252	0.0239	28.56	65.45	0.41	0.0001115	0.00116	26.54	65.24
ENSG00000146386	ABRACL	protein_coding	mRNA	up	3.22	6.28e-05	0.000784	35.71	11.08	2.93	0.000716	0.00589	32.16	10.97	2.71	0.0066067	0.0281	29.47	10.88
ENSG00000146535	GNA12	protein_coding	mRNA	down	0.39	4.85e-05	0.000621	7.59	19.69	0.43	0.0008125	0.0065	8.33	19.5	0.41	0.0007833	0.00538	7.9	19.29
ENSG00000146670	CDCA5	protein_coding	mRNA	up	3.65	2e-07	5.67e-06	14.59	4	3.99	1e-07	1e-07	15.95	4	3.97	3e-07	8.19e-06	15.89	4
ENSG00000146707	POMZP3	protein_coding	mRNA	down	0.48	0.0001672	0.00176	5.15	10.77	0.47	0.0005223	0.00462	5.03	10.68	0.49	0.0022224	0.0122	5.18	10.57
ENSG00000146826	C7orf43	protein_coding	mRNA	up	1.83	0.0014649	0.0101	7.31	4	1.67	0.0042862	0.0238	6.7	4	1.8	0.0012853	0.00785	7.21	4
ENSG00000146918	NCAPG2	protein_coding	mRNA	up	2.13	0.0014599	0.0101	8.5	4	1.98	0.0024887	0.0154	7.94	4	2.34	0.0005958	0.00434	9.35	4
ENSG00000147155	EBP	protein_coding	mRNA	up	4.94	1e-07	1e-07	46.86	9.48	4.44	3.15e-05	0.000504	41.66	9.39	4.87	1e-07	1e-07	45.37	9.31
ENSG00000147383	NSDHL	protein_coding	mRNA	up	2.04	0.0039561	0.0218	23.38	11.44	2.23	0.000241	0.0025	25.28	11.35	2.15	0.0012782	0.00781	24.14	11.24
ENSG00000147592	LACTB2	protein_coding	mRNA	up	2.21	0.0053031	0.0272	9.27	4.19	1.95	0.0071318	0.0348	8.14	4.18	1.93	0.0047094	0.0215	8.05	4.17
ENSG00000147676	MAL2	protein_coding	mRNA	up	12.81	1e-07	1e-07	88.34	6.89	14.09	1e-07	1e-07	96.81	6.87	14.04	1e-07	1e-07	96.09	6.85
ENSG00000147813	NAPRT	protein_coding	mRNA	up	3.32	0.0006721	0.00544	30.21	9.11	3.17	0.0030442	0.018	28.67	9.03	3.21	0.0023274	0.0126	28.75	8.94
ENSG00000147883	CDKN2B	protein_coding	mRNA	up	4.49	0.0027878	0.0165	17.95	4	4.91	0.0005904	0.0051	19.63	4	6.06	0.0005423	0.00406	24.26	4
ENSG00000147889	CDKN2A	protein_coding	mRNA	up	10.55	1e-07	3.11e-06	42.18	4	9.71	2e-07	6.88e-06	38.84	4	10.24	4e-07	1.06e-05	40.94	4
ENSG00000148180	GSN	protein_coding	mRNA	down	0.17	2e-07	5.67e-06	43.28	260.34	0.16	1.4e-06	3.93e-05	40.73	261.33	0.14	2e-07	5.83e-06	36.94	265.85
ENSG00000148339	SLC25A25	protein_coding	mRNA	down	0.31	2.64e-05	0.000377	5.78	18.8	0.28	4e-07	1.28e-05	5.16	18.63	0.3	4.43e-05	0.00055	5.49	18.44
ENSG00000148450	MSRB2	protein_coding	mRNA	down	0.36	0.0021745	0.0136	9.05	25.03	0.35	0.0012829	0.00954	8.77	24.77	0.35	0.0029602	0.0152	8.54	24.54
ENSG00000148773	MKI67	protein_coding	mRNA	up	3.69	4.7e-06	9.15e-05	14.74	4	3.97	1.24e-05	0.000244	15.86	4	4.05	1e-07	3.26e-06	16.19	4
ENSG00000148985	PGAP2	protein_coding	mRNA	up	1.9	0.0019048	0.0122	8	4.21	2.01	0.0014267	0.0102	8.44	4.2	1.91	0.0011784	0.00737	8.01	4.19
ENSG00000149131	SERPING1	protein_coding	mRNA	down	0.18	0.0042056	0.0228	40.12	223.7	0.19	0.0041632	0.0232	43.08	223.77	0.13	0.0002699	0.00237	30.5	226.38
ENSG00000149418	ST14	protein_coding	mRNA	up	8.57	1e-07	1e-07	75.3	8.79	8.9	1e-07	1e-07	77.93	8.76	8.27	3e-07	8.19e-06	72.29	8.75
ENSG00000149503	INCENP	protein_coding	mRNA	up	1.98	0.0041972	0.0228	7.92	4	2.19	0.0033099	0.0192	8.76	4	2.21	0.0002786	0.00243	8.82	4
ENSG00000149573	MPZL2	protein_coding	mRNA	up	3.52	0.0049357	0.0258	32.56	9.26	3.62	0.0046744	0.0252	33.14	9.16	3.98	0.0073695	0.0304	36.15	9.09
ENSG00000149591	TAGLN	protein_coding	mRNA	down	0.018	1e-07	1e-07	22.41	1250.32	0.015	1e-07	1e-07	19.06	1268.91	0.014	1e-07	1e-07	18.93	1333.97
ENSG00000149636	DSN1	protein_coding	mRNA	up	4.56	1e-07	1e-07	18.25	4	4.64	1e-07	1e-07	18.57	4	4.6	1e-07	1e-07	18.39	4
ENSG00000149798	CDC42EP2	protein_coding	mRNA	down	0.32	0.0007888	0.00619	7.38	23.05	0.3	0.0002958	0.00292	6.81	22.8	0.27	3.91e-05	0.000499	6.16	22.58
ENSG00000149823	VPS51	protein_coding	mRNA	down	0.39	4.5e-06	8.85e-05	12.31	31.45	0.42	0.0007189	0.0059	13.2	31.08	0.4	6.5e-06	0.000116	12.47	30.88
ENSG00000150347	ARID5B	protein_coding	mRNA	down	0.23	1e-07	1e-07	7.14	31.08	0.22	1e-07	1e-07	6.92	30.76	0.2	1e-07	1e-07	6.22	30.51
ENSG00000150753	CCT5	protein_coding	mRNA	up	2.48	0.0008321	0.00645	47.19	19.04	2.62	0.0003052	0.003	49.43	18.86	2.65	0.0003463	0.00286	49.38	18.65
ENSG00000151468	CCDC3	protein_coding	mRNA	down	0.23	3.4e-06	7.04e-05	5.16	22.44	0.23	8.2e-06	0.000177	5.12	22.2	0.24	0.0001093	0.00114	5.31	21.97
ENSG00000151491	EPS8	protein_coding	mRNA	down	0.24	1.32e-05	0.000214	6.05	25.54	0.22	6.5e-06	0.000144	5.46	25.28	0.22	3.43e-05	0.000447	5.59	25.07
ENSG00000151500	THYN1	protein_coding	mRNA	down	0.52	0.0073129	0.0346	13.33	25.8	0.48	0.0010012	0.0078	12.24	25.53	0.5	0.0130382	0.0472	12.55	25.29
ENSG00000151725	CENPU	protein_coding	mRNA	up	3.97	1.48e-05	0.000235	15.87	4	3.97	3.29e-05	0.000519	15.88	4	3.73	0.0001598	0.00156	14.92	4
ENSG00000152137	HSPB8	protein_coding	mRNA	down	0.2	0.0007905	0.00619	10.37	53	0.2	0.0007338	0.00598	10.36	52.41	0.22	0.0038162	0.0185	11.53	52.15
ENSG00000152284	TCF7L1	protein_coding	mRNA	down	0.35	0.001759	0.0115	6.27	17.9	0.38	0.0020637	0.0134	6.66	17.74	0.32	3.04e-05	0.000405	5.59	17.55
ENSG00000152332	UHMK1	protein_coding	mRNA	up	2.48	8.94e-05	0.00105	14.98	6.05	2.53	0.0001244	0.00152	15.14	5.98	2.56	3.94e-05	0.0005	15.21	5.94
ENSG00000152492	CCDC50	protein_coding	mRNA	down	0.48	0.0013604	0.00953	7.59	15.85	0.45	0.000906	0.00713	7.03	15.7	0.42	9.31e-05	0.001	6.52	15.55
ENSG00000152518	ZFP36L2	protein_coding	mRNA	down	0.38	0.0067997	0.0328	45.59	120	0.35	0.0008636	0.00685	41.45	118.99	0.32	0.0036439	0.0179	38.41	118.93
ENSG00000152583	SPARCL1	protein_coding	mRNA	down	0.023	1e-07	1e-07	17.09	748.91	0.018	1e-07	1e-07	13.6	767.36	0.018	1e-07	1e-07	14.12	789.81
ENSG00000152601	MBNL1	protein_coding	mRNA	down	0.54	0.0022166	0.0137	15.5	28.57	0.49	0.0044044	0.0243	13.83	28.25	0.51	0.0005878	0.0043	14.34	28.02
ENSG00000153044	CENPH	protein_coding	mRNA	up	2.86	0.0001499	0.00161	11.46	4	2.6	0.0002553	0.0026	10.38	4	2.68	0.0002525	0.00225	10.73	4
ENSG00000153094	BCL2L11	protein_coding	mRNA	up	1.82	0.007746	0.0361	7.28	4	1.88	0.0074428	0.0358	7.52	4	1.97	0.004553	0.021	7.88	4
ENSG00000153179	RASSF3	protein_coding	mRNA	down	0.32	2.9e-06	6.09e-05	9.19	28.71	0.28	2.3e-06	5.94e-05	7.88	28.42	0.28	1.4e-06	3.07e-05	7.84	28.21
ENSG00000153250	RBMS1	protein_coding	mRNA	down	0.44	5.91e-05	0.000747	6.53	14.72	0.42	5.77e-05	0.000827	6.11	14.6	0.44	0.0001369	0.00137	6.29	14.45
ENSG00000153310	FAM49B	protein_coding	mRNA	up	2.24	0.0003606	0.00328	8.97	4	2.11	0.0004449	0.00403	8.44	4	2.23	0.0001216	0.00124	8.94	4
ENSG00000153879	CEBPG	protein_coding	mRNA	up	1.92	0.0035035	0.0198	18.51	9.64	1.97	0.0006699	0.00559	18.85	9.56	2.06	0.0012178	0.00754	19.57	9.48
ENSG00000154146	NRGN	protein_coding	mRNA	down	0.27	4.55e-05	0.00059	5.78	21.52	0.26	3.31e-05	0.00052	5.55	21.3	0.26	2.37e-05	0.000336	5.46	21.08
ENSG00000154589	LY96	protein_coding	mRNA	down	0.42	0.0038357	0.0213	5.86	14.03	0.38	0.0002501	0.00256	5.33	13.9	0.42	0.0068081	0.0286	5.76	13.77
ENSG00000154639	CXADR	protein_coding	mRNA	up	3.19	0.0004961	0.00423	12.76	4	3.52	0.0002365	0.00245	14.09	4	3.19	0.0016414	0.00958	12.77	4
ENSG00000154767	XPC	protein_coding	mRNA	down	0.51	0.0006304	0.00518	6.31	12.34	0.56	0.0069291	0.0341	6.81	12.23	0.51	0.0028805	0.0149	6.19	12.11
ENSG00000154856	APCDD1	protein_coding	mRNA	down	0.25	0.0001111	0.00127	6.85	27.04	0.28	0.0053982	0.0283	7.49	26.76	0.29	0.0084333	0.0339	7.59	26.52
ENSG00000155066	PROM2	protein_coding	mRNA	up	5.09	0.000611	0.00506	29.98	5.89	5.41	0.0036603	0.0209	31.77	5.87	6.61	0.0008906	0.00593	38.69	5.85
ENSG00000155254	MARVELD1	protein_coding	mRNA	down	0.29	0.0015004	0.0103	13.21	44.9	0.29	0.0029951	0.0178	12.76	44.36	0.27	0.0023308	0.0126	12.05	44.2
ENSG00000155363	MOV10	protein_coding	mRNA	up	2.26	9.95e-05	0.00115	15.55	6.89	2.43	3.3e-05	0.000519	16.54	6.82	2.29	0.0020403	0.0114	15.49	6.78
ENSG00000155368	DBI	protein_coding	mRNA	up	3.41	8.6e-06	0.000155	57.53	16.87	3.41	2.3e-06	5.94e-05	57.01	16.72	3.69	1e-07	3.26e-06	61.02	16.53
ENSG00000155561	NUP205	protein_coding	mRNA	up	2.24	0.0007103	0.00569	11.38	5.09	2.19	0.0005302	0.00469	11.05	5.05	2.48	0.0002065	0.0019	12.5	5.03
ENSG00000155962	CLIC2	protein_coding	mRNA	down	0.36	0.0010274	0.00764	5.26	14.78	0.38	0.0100796	0.0446	5.64	14.66	0.4	0.0106333	0.0407	5.84	14.49
ENSG00000156052	GNAQ	protein_coding	mRNA	down	0.53	0.0045718	0.0245	10.14	19.19	0.49	0.0062566	0.0316	9.28	19.01	0.43	0.0005781	0.00426	8.03	18.8
ENSG00000156110	ADK	protein_coding	mRNA	up	2.99	8.63e-05	0.00102	14.52	4.86	2.97	0.0001519	0.00173	14.32	4.82	3.16	1.4e-06	3.07e-05	15.18	4.8
ENSG00000156508	EEF1A1	protein_coding	mRNA	down	0.41	0.0012384	0.00886	510.2	1250.57	0.43	0.0011034	0.00845	549.53	1267.81	0.38	0.0036495	0.0179	512.07	1334.53
ENSG00000156642	NPTN	protein_coding	mRNA	down	0.45	0.0002316	0.00227	31.02	69.3	0.44	0.0012075	0.0091	30.19	68.5	0.39	0.0002862	0.00248	26.88	68.34
ENSG00000156711	MAPK13	protein_coding	mRNA	up	4.23	1e-07	3.11e-06	16.92	4	4.55	1e-07	1e-07	18.2	4	4.3	1e-07	3.26e-06	17.2	4
ENSG00000156802	ATAD2	protein_coding	mRNA	up	3.59	1.7e-06	3.79e-05	14.36	4	3.52	3.2e-05	0.000509	14.1	4	3.75	1.67e-05	0.000253	15	4
ENSG00000156804	FBXO32	protein_coding	mRNA	down	0.16	1e-07	3.11e-06	6.47	40.66	0.16	8e-07	2.39e-05	6.5	40.24	0.16	2.3e-06	4.74e-05	6.3	40.11
ENSG00000156970	BUB1B	protein_coding	mRNA	up	2.1	0.0018127	0.0118	8.39	4	2.08	0.0069216	0.0341	8.32	4	2.12	0.0018424	0.0105	8.5	4
ENSG00000157110	RBPMS	protein_coding	mRNA	down	0.18	1e-07	1e-07	5.25	29.05	0.17	1e-07	1e-07	4.9	28.72	0.16	1e-07	1e-07	4.69	28.49
ENSG00000157303	SUSD3	protein_coding	mRNA	down	0.32	1.45e-05	0.000231	5.12	15.94	0.33	0.0006006	0.00517	5.26	15.79	0.3	1e-07	3.26e-06	4.72	15.63
ENSG00000157456	CCNB2	protein_coding	mRNA	up	5.24	1e-07	1e-07	20.94	4	5.61	1e-07	1e-07	22.43	4	5.27	1e-07	1e-07	21.09	4
ENSG00000157514	TSC22D3	protein_coding	mRNA	down	0.27	0.0031761	0.0183	20.16	74.38	0.2	0.0007327	0.00597	14.84	73.49	0.18	5.09e-05	0.000615	13.48	73.33
ENSG00000157778	PSMG3	protein_coding	mRNA	up	2.29	0.0006622	0.00539	27.91	12.18	2.09	0.003848	0.0217	25.22	12.08	2.09	0.0054835	0.0243	25.05	11.96
ENSG00000157869	RAB28	protein_coding	mRNA	down	0.57	0.0053061	0.0272	7.2	12.58	0.53	0.0012941	0.0096	6.65	12.49	0.54	0.0025629	0.0136	6.63	12.36
ENSG00000157933	SKI	protein_coding	mRNA	down	0.42	0.0004513	0.00389	11.53	27.61	0.46	0.0013064	0.00963	12.65	27.32	0.5	0.009376	0.0369	13.49	27.06
ENSG00000157978	LDLRAP1	protein_coding	mRNA	up	2.09	0.0018796	0.0121	12.15	5.81	2	0.0086743	0.0399	11.49	5.75	2.15	0.0017506	0.0101	12.26	5.71
ENSG00000157992	KRTCAP3	protein_coding	mRNA	up	5.37	1.25e-05	0.000204	31.81	5.92	4.8	1.17e-05	0.000234	28.39	5.91	4.66	8.07e-05	0.000889	27.42	5.89
ENSG00000158109	TPRG1L	protein_coding	mRNA	down	0.45	0.0037155	0.0208	26.9	59.3	0.49	0.0057322	0.0297	28.83	58.54	0.55	0.0075444	0.031	32.38	58.44
ENSG00000158373	HIST1H2BD	protein_coding	mRNA	up	3.99	0.0036264	0.0204	19.9	4.99	4.67	0.0003428	0.00327	23.19	4.96	3.92	0.0014963	0.00883	19.35	4.93
ENSG00000158710	TAGLN2	protein_coding	mRNA	up	2.36	0.00084	0.00648	458.61	194.49	2.46	3.47e-05	0.000535	476.8	194.07	2.44	0.0003354	0.00279	478.04	195.92
ENSG00000158747	NBL1	protein_coding	mRNA	down	0.32	0.0006456	0.00528	22.79	72.12	0.26	0.0004043	0.00374	18.9	71.38	0.31	0.0012763	0.00781	22.09	71.2
ENSG00000158769	F11R	protein_coding	mRNA	up	7.06	1e-07	1e-07	55.57	7.87	7.48	1e-07	1e-07	58.45	7.81	7.42	1e-07	1e-07	57.61	7.77
ENSG00000159055	MIS18A	protein_coding	mRNA	up	3.71	1e-07	1e-07	19.08	5.14	3.42	2e-07	6.88e-06	17.48	5.11	3.52	1e-07	3.26e-06	17.9	5.08
ENSG00000159147	DONSON	protein_coding	mRNA	up	2.59	9.2e-06	0.000162	10.34	4	2.38	0.0002159	0.00228	9.54	4	2.58	8.7e-06	0.000147	10.32	4
ENSG00000159166	LAD1	protein_coding	mRNA	up	14	1e-07	1e-07	95.05	6.79	13.69	1.6e-06	4.39e-05	92.63	6.77	18.36	1e-07	1e-07	123.73	6.74
ENSG00000159176	CSRP1	protein_coding	mRNA	down	0.074	1e-07	1e-07	20.68	280.81	0.067	1e-07	1e-07	18.79	281.52	0.06	1e-07	1e-07	17.04	285.01
ENSG00000159346	ADIPOR1	protein_coding	mRNA	up	1.97	0.0003158	0.00292	52.43	26.64	2.04	0.0003696	0.00348	53.87	26.35	2.07	0.0004343	0.00344	53.95	26.11
ENSG00000159388	BTG2	protein_coding	mRNA	down	0.28	0.0026466	0.0158	39.05	139.01	0.28	0.0007309	0.00597	38.24	138.32	0.3	0.0018496	0.0105	41.1	138.74
ENSG00000159399	HK2	protein_coding	mRNA	up	4.26	0.001637	0.0109	17.02	4	5.49	0.0003086	0.00303	21.97	4	5.97	2.17e-05	0.000315	23.88	4
ENSG00000159461	AMFR	protein_coding	mRNA	down	0.52	0.0012095	0.0087	14.52	27.87	0.56	0.0025782	0.0159	15.41	27.57	0.59	0.0067648	0.0285	15.99	27.32
ENSG00000159674	SPON2	protein_coding	mRNA	down	0.23	0.0001715	0.00179	6.8	29.59	0.22	0.0001054	0.00133	6.42	29.29	0.22	2.1e-06	4.36e-05	6.28	29.09
ENSG00000159840	ZYX	protein_coding	mRNA	down	0.24	1.1e-06	2.6e-05	53.45	220.23	0.21	1.6e-06	4.39e-05	46.91	220.59	0.22	3e-07	8.19e-06	49.02	223.24
ENSG00000160113	NR2F6	protein_coding	mRNA	up	2.13	0.0089073	0.0399	27.62	12.95	2.21	0.0021107	0.0136	28.42	12.84	2.35	0.0011614	0.00729	29.93	12.72
ENSG00000160124	CCDC58	protein_coding	mRNA	up	2.72	8.05e-05	0.000959	14.1	5.19	2.49	0.002435	0.0152	12.77	5.14	2.64	0.0004142	0.00332	13.46	5.1
ENSG00000160209	PDXK	protein_coding	mRNA	up	2.13	0.0018083	0.0118	17.44	8.18	2.35	0.0115482	0.0489	19.05	8.1	2.42	0.0007585	0.00529	19.48	8.04
ENSG00000160213	CSTB	protein_coding	mRNA	up	4.26	0.0019966	0.0127	202.01	47.44	4.26	0.0045944	0.025	199.72	46.86	5.92	0.0004955	0.00382	276.37	46.65
ENSG00000160408	ST6GALNAC6	protein_coding	mRNA	down	0.27	1e-07	1e-07	7.51	28.14	0.26	1e-07	1e-07	7.29	27.82	0.27	1e-07	1e-07	7.38	27.59
ENSG00000160446	ZDHHC12	protein_coding	mRNA	up	3.53	2e-07	5.67e-06	24.3	6.88	3.7	2e-07	6.88e-06	25.22	6.81	3.7	2e-07	5.83e-06	25.03	6.76
ENSG00000160685	ZBTB7B	protein_coding	mRNA	up	2.86	0.0008509	0.00655	21.42	7.48	3.09	0.0007215	0.00592	22.93	7.42	3.48	0.0005785	0.00426	25.58	7.35
ENSG00000160688	FLAD1	protein_coding	mRNA	up	2.46	1.34e-05	0.000216	13.92	5.66	2.45	2.29e-05	0.00039	13.71	5.59	2.55	4.9e-06	9.08e-05	14.19	5.56
ENSG00000160796	NBEAL2	protein_coding	mRNA	up	2.54	0.0027519	0.0164	10.16	4	2.81	0.0052024	0.0274	11.23	4	2.76	0.0006966	0.00492	11.05	4
ENSG00000160957	RECQL4	protein_coding	mRNA	up	3.12	2.36e-05	0.000347	12.5	4	3.09	4.87e-05	0.000717	12.37	4	3.28	7.81e-05	0.000869	13.13	4
ENSG00000161179	YDJC	protein_coding	mRNA	up	2.62	5.97e-05	0.00075	16.27	6.21	2.41	0.0002457	0.00254	14.86	6.15	2.67	0.0009226	0.0061	16.31	6.1
ENSG00000161513	FDXR	protein_coding	mRNA	up	2.44	0.0029239	0.0171	10.15	4.16	2.54	0.0019006	0.0126	10.55	4.15	2.91	4.31e-05	0.000536	12.05	4.13
ENSG00000161618	ALDH16A1	protein_coding	mRNA	up	1.88	0.0062253	0.0308	15.51	8.25	1.93	0.0102791	0.0452	15.76	8.18	1.93	0.0013504	0.00818	15.61	8.1
ENSG00000161642	ZNF385A	protein_coding	mRNA	up	4.22	0.0081666	0.0377	25.33	6	5.6	0.0006558	0.00552	33.4	5.97	6.51	3.87e-05	0.000495	38.61	5.93
ENSG00000161800	RACGAP1	protein_coding	mRNA	up	4.21	1e-07	1e-07	16.83	4	4.61	1e-07	1e-07	18.43	4	4.44	1e-07	1e-07	17.75	4
ENSG00000161888	SPC24	protein_coding	mRNA	up	2.26	0.008157	0.0377	9.06	4	2.29	0.0041356	0.0231	9.16	4	2.28	0.0103885	0.0399	9.11	4
ENSG00000161980	POLR3K	protein_coding	mRNA	up	2.14	0.0003019	0.00282	12.2	5.7	2.09	0.0001803	0.00198	11.82	5.64	2	0.0008946	0.00595	11.22	5.61
ENSG00000162073	PAQR4	protein_coding	mRNA	up	3	4.07e-05	0.000539	12	4	3.43	0.0002673	0.00269	13.71	4	2.97	0.0002015	0.00186	11.88	4
ENSG00000162302	RPS6KA4	protein_coding	mRNA	up	2.8	3.56e-05	0.000485	19.22	6.85	2.91	0.000562	0.00493	19.77	6.8	3.15	1e-06	2.34e-05	21.23	6.74
ENSG00000162377	COA7	protein_coding	mRNA	up	1.97	0.0027866	0.0165	8.77	4.45	1.88	0.0019939	0.013	8.34	4.43	2.06	0.0011477	0.00722	9.07	4.39
ENSG00000162384	C1orf123	protein_coding	mRNA	down	0.42	4.6e-06	9.01e-05	7.65	18.43	0.38	8.8e-06	0.000187	6.94	18.26	0.39	2e-07	5.83e-06	7.11	18.06
ENSG00000162407	PPAP2B	protein_coding	mRNA	down	0.13	1e-07	1e-07	6.87	53.29	0.13	1e-07	1e-07	6.92	52.58	0.12	1e-07	1e-07	6.23	52.42
ENSG00000162444	RBP7	protein_coding	mRNA	down	0.27	0.0011209	0.0082	6.03	21.96	0.26	1.8e-05	0.000323	5.59	21.76	0.27	0.0003248	0.00271	5.79	21.53
ENSG00000162512	SDC3	protein_coding	mRNA	down	0.37	0.004324	0.0234	9.91	27.03	0.33	0.000614	0.00526	8.78	26.73	0.32	0.0006644	0.00473	8.56	26.55
ENSG00000162522	KIAA1522	protein_coding	mRNA	up	5.6	1e-07	1e-07	45.58	8.14	6.41	1e-07	1e-07	51.72	8.07	6.32	1e-07	1e-07	50.56	8
ENSG00000162576	MXRA8	protein_coding	mRNA	down	0.1	6e-07	1.51e-05	8.27	79.7	0.11	1.64e-05	0.000303	8.7	78.71	0.11	7e-07	1.72e-05	8.45	78.62
ENSG00000162616	DNAJB4	protein_coding	mRNA	down	0.37	3.59e-05	0.000487	5.39	14.55	0.39	0.0012584	0.00939	5.64	14.39	0.43	0.0071434	0.0297	6.13	14.27
ENSG00000162639	HENMT1	protein_coding	mRNA	up	2.85	0.0005177	0.00439	11.41	4	2.6	0.0030835	0.0181	10.39	4	2.6	0.0005253	0.00397	10.38	4
ENSG00000162777	DENND2D	protein_coding	mRNA	up	2.01	0.0015967	0.0107	8.05	4	2	0.0015855	0.011	7.98	4	1.85	0.0040013	0.0192	7.42	4
ENSG00000162817	C1orf115	protein_coding	mRNA	down	0.3	0.0001783	0.00183	6.3	21.18	0.28	2.87e-05	0.000469	5.96	20.98	0.28	6.15e-05	0.000723	5.87	20.81
ENSG00000162976	PQLC3	protein_coding	mRNA	down	0.45	0.0046074	0.0246	8.41	18.71	0.45	0.0025743	0.0159	8.26	18.55	0.38	0.0001379	0.00138	6.93	18.33
ENSG00000163001	CFAP36	protein_coding	mRNA	down	0.41	0.0025025	0.0151	8.74	21.12	0.39	0.0002424	0.00251	8.17	20.9	0.36	0.0001351	0.00136	7.35	20.69
ENSG00000163041	H3F3A	protein_coding	mRNA	up	2.01	0.0022099	0.0137	15.04	7.47	1.94	0.004868	0.026	14.4	7.41	1.93	0.0100597	0.039	14.21	7.35
ENSG00000163050	ADCK3	protein_coding	mRNA	down	0.5	0.0012882	0.00917	5.19	10.33	0.52	0.0024842	0.0154	5.32	10.23	0.52	0.0059546	0.0259	5.25	10.15
ENSG00000163069	SGCB	protein_coding	mRNA	down	0.28	1.4e-05	0.000225	6.96	25.22	0.26	1.44e-05	0.000272	6.55	24.97	0.28	7.02e-05	0.0008	7	24.73
ENSG00000163110	PDLIM5	protein_coding	mRNA	down	0.32	3.4e-06	7.04e-05	9.91	31.16	0.28	7.07e-05	0.000981	8.7	30.81	0.29	6e-07	1.5e-05	8.95	30.62
ENSG00000163191	S100A11	protein_coding	mRNA	up	6.71	1e-07	1e-07	1889.08	281.41	6.28	1e-07	1e-07	1779.89	283.28	6.21	1e-07	3.26e-06	1788.09	287.72
ENSG00000163220	S100A9	protein_coding	mRNA	up	51.1	0.0010238	0.00763	979.85	19.17	82.86	0.0002585	0.00263	1574.51	19	114.81	9.2e-06	0.000154	2169.61	18.9
ENSG00000163346	PBXIP1	protein_coding	mRNA	down	0.32	2.56e-05	0.000368	26.67	84.06	0.32	6.04e-05	0.000864	26.49	83.07	0.31	6.71e-05	0.00077	25.9	82.9
ENSG00000163359	COL6A3	protein_coding	mRNA	down	0.15	7.5e-05	0.000916	8.85	59.89	0.14	0.0001036	0.00131	8.33	59.45	0.16	0.0002529	0.00225	9.77	59.3
ENSG00000163362	C1orf106	protein_coding	mRNA	up	2.57	0.0077449	0.0361	10.28	4	2.57	0.0066951	0.0333	10.26	4	3.18	0.0018335	0.0105	12.72	4
ENSG00000163399	ATP1A1	protein_coding	mRNA	up	2.24	0.001882	0.0121	128.46	57.25	2.34	0.0007917	0.00637	132.14	56.49	2.54	0.0005129	0.00391	143.31	56.35
ENSG00000163435	ELF3	protein_coding	mRNA	up	6.45	0.0009715	0.00732	46.83	7.26	6.38	0.0001185	0.00147	46.13	7.23	6	0.0007223	0.00509	43.21	7.2
ENSG00000163453	IGFBP7	protein_coding	mRNA	down	0.21	0.0020054	0.0127	79.1	375.11	0.19	0.0003292	0.00318	73.63	379.05	0.18	0.0001126	0.00117	70.73	386.5
ENSG00000163513	TGFBR2	protein_coding	mRNA	down	0.17	2.17e-05	0.000323	10.65	63.32	0.16	7e-07	2.12e-05	10.04	62.55	0.13	1.3e-06	2.91e-05	8.2	62.37
ENSG00000163558	PRKCI	protein_coding	mRNA	up	2.41	0.0025882	0.0155	16.52	6.85	2.35	0.0017138	0.0117	15.9	6.78	2.12	0.0039632	0.019	14.26	6.73
ENSG00000163624	CDS1	protein_coding	mRNA	up	2.33	0.0027825	0.0165	9.31	4	2.24	0.0017179	0.0117	8.94	4	2.45	7.94e-05	0.000876	9.81	4
ENSG00000163655	GMPS	protein_coding	mRNA	up	2.26	0.0002574	0.00247	15.04	6.64	2.29	0.0001274	0.00154	15.05	6.58	2.39	0.0004306	0.00343	15.59	6.52
ENSG00000163682	RPL9	protein_coding	mRNA	down	0.4	0.0001897	0.00193	103.93	259.24	0.38	0.0001623	0.00182	97.88	259.71	0.38	0.0023852	0.0128	101.26	264.68
ENSG00000163754	GYG1	protein_coding	mRNA	down	0.35	4.79e-05	0.000616	12.15	35.1	0.37	0.0006856	0.00569	12.69	34.69	0.36	0.0002556	0.00226	12.55	34.47
ENSG00000163781	TOPBP1	protein_coding	mRNA	up	3.45	1.3e-06	3.01e-05	14.69	4.25	3.47	1.05e-05	0.000214	14.71	4.24	3.57	2.12e-05	0.00031	15.11	4.23
ENSG00000163814	CDCP1	protein_coding	mRNA	up	4.12	0.0001133	0.00128	17.79	4.31	4.85	4.93e-05	0.000724	20.87	4.3	4.32	1.29e-05	0.000203	18.53	4.29
ENSG00000163840	DTX3L	protein_coding	mRNA	up	2.75	0.0002579	0.00247	23.41	8.53	2.92	0.0013885	0.01	24.69	8.46	2.78	0.001144	0.00721	23.33	8.38
ENSG00000163918	RFC4	protein_coding	mRNA	up	4.87	2e-07	5.67e-06	24.38	5	4.48	1e-07	1e-07	22.23	4.97	4.85	1e-07	1e-07	23.99	4.95
ENSG00000163923	RPL39L	protein_coding	mRNA	up	4.21	0.0014211	0.00985	32.77	7.78	3.49	0.0067419	0.0335	26.95	7.72	3.49	0.0046113	0.0212	26.69	7.65
ENSG00000163932	PRKCD	protein_coding	mRNA	up	2.55	0.0013572	0.00953	18.46	7.23	2.39	0.0013041	0.00963	17.17	7.17	2.28	0.0048821	0.0221	16.17	7.1
ENSG00000163950	SLBP	protein_coding	mRNA	up	1.98	0.0012145	0.00872	42.65	21.51	1.91	0.0023157	0.0147	40.74	21.28	1.88	0.0027078	0.0142	39.49	21.05
ENSG00000164032	H2AFZ	protein_coding	mRNA	up	2.34	0.0005249	0.00444	159.15	68.14	2.15	0.0039076	0.022	144.27	67.22	2.31	0.0006033	0.00437	154.81	67.01
ENSG00000164039	BDH2	protein_coding	mRNA	down	0.48	0.0068521	0.033	7.18	15.02	0.41	0.0003443	0.00328	6.15	14.89	0.41	4.91e-05	0.000597	6.06	14.73
ENSG00000164088	PPM1M	protein_coding	mRNA	down	0.44	0.0002427	0.00235	5.95	13.59	0.43	0.0001103	0.00138	5.8	13.49	0.44	0.0008343	0.00566	5.85	13.33
ENSG00000164096	C4orf3	protein_coding	mRNA	down	0.4	5.01e-05	0.00064	34.88	86.89	0.43	0.0002251	0.00236	36.54	85.87	0.44	0.0001906	0.00179	37.37	85.64
ENSG00000164346	NSA2	protein_coding	mRNA	down	0.55	0.0089741	0.0402	14.92	27.02	0.52	0.0041218	0.0231	13.99	26.72	0.54	0.0052415	0.0233	14.44	26.53
ENSG00000164347	GFM2	protein_coding	mRNA	up	1.6	0.0097461	0.0429	6.68	4.17	1.69	0.0049376	0.0263	7.02	4.16	1.66	0.0066374	0.0282	6.89	4.15
ENSG00000164442	CITED2	protein_coding	mRNA	down	0.13	3e-07	8.11e-06	10.31	76.86	0.16	3.38e-05	0.000528	11.92	76.67	0.13	1.2e-06	2.75e-05	10.34	76.99
ENSG00000164466	SFXN1	protein_coding	mRNA	up	1.8	0.0019002	0.0122	7.19	4	1.97	0.0016296	0.0112	7.89	4	2.03	0.0020995	0.0117	8.11	4
ENSG00000164611	PTTG1	protein_coding	mRNA	up	10.21	1e-07	1e-07	40.83	4	10.17	1e-07	1e-07	40.69	4	10.82	1e-07	1e-07	43.27	4
ENSG00000164695	CHMP4C	protein_coding	mRNA	up	3.05	1.44e-05	0.00023	12.22	4	3.2	1.81e-05	0.000324	12.8	4	3.34	2.1e-05	0.00031	13.35	4
ENSG00000164920	OSR2	protein_coding	mRNA	down	0.085	1e-07	1e-07	5.49	64.8	0.085	1e-07	1e-07	5.47	64.26	0.09	1e-07	1e-07	5.79	64.11
ENSG00000164930	FZD6	protein_coding	mRNA	up	2.87	0.0084895	0.0388	19.84	6.91	2.9	0.0069988	0.0344	19.85	6.85	3.4	0.0027836	0.0145	23.13	6.8
ENSG00000165025	SYK	protein_coding	mRNA	up	3.12	0.0014059	0.00977	12.5	4	3.3	0.0016768	0.0115	13.18	4	3.66	0.0005652	0.00419	14.62	4
ENSG00000165030	NFIL3	protein_coding	mRNA	down	0.31	2.54e-05	0.000367	17.18	55.98	0.31	1.32e-05	0.000254	17.3	55.3	0.35	0.0002705	0.00237	19.26	55.08
ENSG00000165272	AQP3	protein_coding	mRNA	up	17.23	0.0014497	0.00999	134.24	7.79	17.46	0.0008331	0.00664	135.12	7.74	18.89	0.0025442	0.0135	145.33	7.69
ENSG00000165304	MELK	protein_coding	mRNA	up	3.76	1e-07	3.11e-06	15.06	4	3.59	3.1e-06	7.61e-05	14.37	4	3.56	6.1e-06	0.000111	14.24	4
ENSG00000165475	CRYL1	protein_coding	mRNA	down	0.26	0.0002978	0.00279	7.37	28.71	0.23	2.76e-05	0.000454	6.57	28.4	0.22	1.2e-06	2.75e-05	6.27	28.17
ENSG00000165501	LRR1	protein_coding	mRNA	up	2.05	0.0003853	0.00345	8.2	4	2.05	0.000107	0.00134	8.2	4	1.97	0.0014621	0.00868	7.89	4
ENSG00000165507	C10orf10	protein_coding	mRNA	down	0.11	5e-07	1.29e-05	9.37	83.31	0.11	2.6e-06	6.65e-05	9.04	82.4	0.096	1e-07	1e-07	7.88	82.27
ENSG00000165512	ZNF22	protein_coding	mRNA	down	0.51	0.010936	0.0465	8.51	16.7	0.47	0.0021154	0.0136	7.74	16.55	0.42	0.0008441	0.00571	6.84	16.37
ENSG00000165527	ARF6	protein_coding	mRNA	up	1.99	0.0020076	0.0127	64.23	32.33	1.95	0.0013464	0.00987	62.23	31.97	1.92	0.0045276	0.0209	60.92	31.74
ENSG00000165644	COMTD1	protein_coding	mRNA	up	3.4	0.0007561	0.00596	14.61	4.3	3.49	0.0006625	0.00556	14.95	4.29	4.22	1.32e-05	0.000206	18.06	4.28
ENSG00000165704	HPRT1	protein_coding	mRNA	up	2.83	9.8e-06	0.00017	38.72	13.69	2.67	0.0003985	0.00369	36.24	13.57	2.64	2.83e-05	0.000382	35.49	13.44
ENSG00000165795	NDRG2	protein_coding	mRNA	down	0.28	0.0018547	0.012	9.77	34.7	0.29	0.006369	0.032	9.94	34.31	0.28	0.0022449	0.0122	9.44	34.07
ENSG00000165915	SLC39A13	protein_coding	mRNA	down	0.33	1.15e-05	0.000192	7.26	22.1	0.33	2.47e-05	0.000416	7.3	21.9	0.29	3.1e-06	6.18e-05	6.35	21.69
ENSG00000165943	MOAP1	protein_coding	mRNA	down	0.37	0.0005555	0.00465	9.04	24.32	0.35	0.0002933	0.00291	8.42	24.07	0.32	0.0001525	0.00151	7.72	23.84
ENSG00000166033	HTRA1	protein_coding	mRNA	down	0.2	0.0005931	0.00492	33.78	170.55	0.18	0.0003635	0.00344	31.48	170.27	0.19	0.0004262	0.0034	32.84	171.11
ENSG00000166145	SPINT1	protein_coding	mRNA	up	8.79	1e-07	1e-07	81.9	9.32	8.88	1e-07	1e-07	82.39	9.28	8.52	1e-07	1e-07	79.05	9.27
ENSG00000166451	CENPN	protein_coding	mRNA	up	1.78	0.0092883	0.0414	7.1	4	1.71	0.0041236	0.0231	6.86	4	1.88	0.0091487	0.0362	7.5	4
ENSG00000166471	TMEM41B	protein_coding	mRNA	up	2.06	0.0008414	0.00648	9.38	4.54	1.99	0.001171	0.00887	8.97	4.52	1.93	0.0008744	0.00585	8.64	4.49
ENSG00000166482	MFAP4	protein_coding	mRNA	down	0.04	1e-07	1e-07	8.1	203.35	0.034	1e-07	1e-07	6.87	203.1	0.038	1e-07	3.26e-06	7.82	205.28
ENSG00000166508	MCM7	protein_coding	mRNA	up	3.69	1e-07	1e-07	69.92	18.94	3.49	1.7e-06	4.6e-05	65.61	18.77	3.59	2e-07	5.83e-06	66.64	18.58
ENSG00000166734	CASC4	protein_coding	mRNA	down	0.45	0.003617	0.0203	9.81	21.9	0.38	0.00015	0.00173	8.14	21.67	0.36	3.97e-05	0.000503	7.74	21.44
ENSG00000166801	FAM111A	protein_coding	mRNA	up	1.99	0.0011942	0.00864	7.94	4	1.99	0.0025012	0.0155	7.96	4	1.9	0.0073445	0.0304	7.6	4
ENSG00000166803	KIAA0101	protein_coding	mRNA	up	4.56	4e-07	1.05e-05	18.25	4	3.93	4.3e-06	0.000102	15.7	4	3.84	1.3e-06	2.91e-05	15.36	4
ENSG00000166851	PLK1	protein_coding	mRNA	up	3.18	1.01e-05	0.000173	12.72	4	3.75	5e-07	1.57e-05	15	4	3.55	1e-07	3.26e-06	14.2	4
ENSG00000166881	NEMP1	protein_coding	mRNA	up	2.02	0.0011173	0.00819	8.1	4	2.22	0.0027319	0.0166	8.89	4	2.02	0.0081038	0.0329	8.09	4
ENSG00000166908	PIP4K2C	protein_coding	mRNA	up	1.92	0.0002013	0.00203	20.29	10.57	1.92	0.0017648	0.0119	20.1	10.49	1.91	0.0045632	0.021	19.82	10.38
ENSG00000166979	EVA1C	protein_coding	mRNA	down	0.37	0.0051019	0.0264	7.67	20.54	0.33	0.0012713	0.00948	6.76	20.35	0.32	0.0002947	0.00253	6.49	20.13
ENSG00000167074	TEF	protein_coding	mRNA	down	0.33	3.07e-05	0.000433	5.92	17.68	0.38	0.001388	0.01	6.62	17.48	0.38	0.0012778	0.00781	6.57	17.34
ENSG00000167088	SNRPD1	protein_coding	mRNA	up	1.93	0.0005276	0.00445	16.87	8.72	1.82	0.0055613	0.029	15.74	8.65	1.85	0.0024026	0.0129	15.83	8.57
ENSG00000167130	DOLPP1	protein_coding	mRNA	up	2.63	2.8e-06	5.92e-05	14.36	5.45	2.62	6.2e-06	0.000139	14.21	5.42	2.66	1.24e-05	0.000197	14.32	5.39
ENSG00000167244	IGF2	protein_coding	mRNA	down	0.13	1.05e-05	0.000178	5.89	45.57	0.13	5.2e-06	0.00012	5.87	45.01	0.13	1.4e-06	3.07e-05	5.89	44.82
ENSG00000167325	RRM1	protein_coding	mRNA	up	3.14	1.6e-06	3.59e-05	35.17	11.19	3.18	3.82e-05	0.000579	35.34	11.1	3.29	3.3e-06	6.49e-05	36.16	11
ENSG00000167397	VKORC1	protein_coding	mRNA	down	0.44	0.0013633	0.00953	12.63	28.56	0.46	0.0010074	0.00784	13.06	28.22	0.46	0.0043683	0.0205	12.87	28.01
ENSG00000167513	CDT1	protein_coding	mRNA	up	4.77	2e-07	5.67e-06	19.07	4	5.32	1e-07	1e-07	21.27	4	5.08	1e-07	1e-07	20.3	4
ENSG00000167552	TUBA1A	protein_coding	mRNA	down	0.093	7.9e-06	0.000146	16.03	173.33	0.1	9.8e-06	0.000202	17.74	172.57	0.095	6.3e-06	0.000114	16.5	173.87
ENSG00000167553	TUBA1C	protein_coding	mRNA	up	5.14	1e-07	1e-07	44.64	8.69	5.4	1e-07	3.65e-06	46.69	8.64	5.74	1e-07	3.26e-06	49.28	8.58
ENSG00000167601	AXL	protein_coding	mRNA	down	0.29	0.0037352	0.0209	7.33	25.23	0.3	0.0035063	0.0202	7.57	24.96	0.25	8.74e-05	0.000953	6.12	24.74
ENSG00000167642	SPINT2	protein_coding	mRNA	up	8.83	1e-07	1e-07	136.13	15.42	10.21	1e-07	1e-07	156.41	15.32	8.73	1e-07	1e-07	133.19	15.26
ENSG00000167644	C19orf33	protein_coding	mRNA	up	9.75	0.000724	0.00576	108.86	11.16	8.91	0.0036831	0.021	99.05	11.12	8.8	0.009219	0.0364	97.78	11.11
ENSG00000167657	DAPK3	protein_coding	mRNA	down	0.47	0.0017408	0.0114	16.41	34.83	0.49	0.0074092	0.0358	16.99	34.46	0.48	0.004418	0.0206	16.28	34.21
ENSG00000167670	CHAF1A	protein_coding	mRNA	up	3.79	2e-07	5.67e-06	15.16	4	4.08	1e-07	3.65e-06	16.3	4	3.76	1e-07	3.26e-06	15.05	4
ENSG00000167740	CYB5D2	protein_coding	mRNA	down	0.32	3e-07	8.11e-06	5.59	17.48	0.31	1e-07	1e-07	5.3	17.32	0.31	4e-07	1.06e-05	5.29	17.14
ENSG00000167747	C19orf48	protein_coding	mRNA	up	3.16	2.7e-06	5.73e-05	32.99	10.45	3.28	0.0001184	0.00147	34.02	10.36	3.31	1.96e-05	0.000291	33.96	10.26
ENSG00000167767	KRT80	protein_coding	mRNA	up	4	0.0043337	0.0234	16.01	4	4.53	0.0109983	0.0474	18.12	4	4.51	0.003288	0.0165	18.02	4
ENSG00000167779	IGFBP6	protein_coding	mRNA	down	0.098	0.0002682	0.00254	10.79	110.41	0.11	0.0010886	0.00836	11.91	109.63	0.11	0.0011756	0.00736	12.01	109.84
ENSG00000167797	CDK2AP2	protein_coding	mRNA	up	2.23	0.0038829	0.0215	42.71	19.18	2.08	0.0105433	0.046	39.48	19	1.95	0.011015	0.0417	36.73	18.79
ENSG00000167880	EVPL	protein_coding	mRNA	up	4.91	0.0007344	0.00581	19.64	4	5.85	0.0005394	0.00476	23.39	4	6.64	4.97e-05	0.000603	26.56	4
ENSG00000167900	TK1	protein_coding	mRNA	up	15.08	1e-07	1e-07	93.61	6.21	15.04	1e-07	1e-07	93.15	6.19	13.66	1e-07	1e-07	84.26	6.17
ENSG00000168056	LTBP3	protein_coding	mRNA	down	0.21	3.7e-06	7.55e-05	6.68	31.73	0.23	1.72e-05	0.000316	7.17	31.4	0.2	3.2e-06	6.34e-05	6.29	31.16
ENSG00000168061	SAC3D1	protein_coding	mRNA	up	2.82	0.0004569	0.00393	11.66	4.13	2.89	0.0002676	0.00269	11.92	4.12	2.94	7.84e-05	0.00087	12.05	4.1
ENSG00000168077	SCARA3	protein_coding	mRNA	down	0.12	9e-07	2.18e-05	9.56	79.81	0.13	9.6e-05	0.00124	10.43	79.06	0.1	3e-07	8.19e-06	8.02	78.83
ENSG00000168078	PBK	protein_coding	mRNA	up	2.91	6.58e-05	0.000816	11.66	4	2.62	0.0040368	0.0226	10.48	4	2.86	0.0001753	0.00168	11.45	4
ENSG00000168214	RBPJ	protein_coding	mRNA	down	0.46	0.0001234	0.00137	7.25	15.8	0.45	3.09e-05	0.000498	7.08	15.67	0.43	3e-06	6.05e-05	6.62	15.5
ENSG00000168216	LMBRD1	protein_coding	mRNA	down	0.5	0.0062909	0.031	15.55	30.86	0.48	0.0008713	0.00688	14.62	30.53	0.48	0.0005994	0.00436	14.4	30.29
ENSG00000168275	COA6	protein_coding	mRNA	up	2.58	0.0002324	0.00227	23.16	8.96	2.35	0.0015894	0.011	20.85	8.89	2.75	0.002227	0.0122	24.22	8.8
ENSG00000168393	DTYMK	protein_coding	mRNA	up	2.56	0.0008988	0.00687	19.5	7.61	2.46	0.0023432	0.0147	18.6	7.55	2.58	0.0010611	0.00681	19.28	7.48
ENSG00000168394	TAP1	protein_coding	mRNA	up	3.46	0.0083486	0.0383	57.52	16.64	3.81	0.0099042	0.0441	62.89	16.49	3.1	0.0073755	0.0304	50.52	16.32
ENSG00000168476	REEP4	protein_coding	mRNA	up	6.38	1e-07	1e-07	35.4	5.55	6.6	1e-07	1e-07	36.27	5.5	8.12	1e-07	1e-07	44.2	5.44
ENSG00000168496	FEN1	protein_coding	mRNA	up	8.06	1e-07	1e-07	36.97	4.58	8.47	1e-07	1e-07	38.69	4.57	7.73	1e-07	1e-07	35.24	4.56
ENSG00000168528	SERINC2	protein_coding	mRNA	up	8.22	1.98e-05	0.000298	61.1	7.44	7.07	0.0001313	0.00157	52.39	7.41	8.36	2.55e-05	0.000352	61.73	7.39
ENSG00000168734	PKIG	protein_coding	mRNA	down	0.11	1e-07	1e-07	7.5	71.24	0.092	1e-07	1e-07	6.5	70.31	0.087	1e-07	1e-07	6.09	70.16
ENSG00000168758	SEMA4C	protein_coding	mRNA	down	0.43	0.0009918	0.00744	9.05	20.96	0.43	0.0027717	0.0168	8.87	20.75	0.41	0.0040413	0.0193	8.46	20.53
ENSG00000168899	VAMP5	protein_coding	mRNA	down	0.29	0.0085042	0.0388	27.73	96.32	0.25	0.006607	0.033	23.44	95.17	0.24	0.0035841	0.0177	23.15	95.07
ENSG00000169093	ASMTL	protein_coding	mRNA	down	0.43	0.0015782	0.0106	8.63	20.25	0.41	0.0085402	0.0395	8.22	20.06	0.37	0.0003948	0.00319	7.33	19.85
ENSG00000169188	APEX2	protein_coding	mRNA	up	2.36	2.44e-05	0.000356	19	8.06	2.23	2.08e-05	0.000362	17.84	7.99	2.33	0.0002507	0.00224	18.49	7.92
ENSG00000169241	SLC50A1	protein_coding	mRNA	up	2.15	0.0011999	0.00864	26.95	12.52	2.18	0.0018445	0.0123	26.99	12.41	2.13	0.0055123	0.0243	26.2	12.29
ENSG00000169439	SDC2	protein_coding	mRNA	down	0.15	6.8e-06	0.000128	5.92	39.48	0.15	1e-07	3.65e-06	5.98	39	0.15	2e-07	5.83e-06	5.64	38.79
ENSG00000169504	CLIC4	protein_coding	mRNA	down	0.26	1.03e-05	0.000176	33.93	128.53	0.22	7.28e-05	0.000996	28.2	127.52	0.25	0.0001149	0.00118	31.85	128.05
ENSG00000169515	CCDC8	protein_coding	mRNA	down	0.31	0.0003994	0.00355	5.44	17.27	0.33	0.0006776	0.00563	5.67	17.11	0.28	7.9e-06	0.000136	4.83	16.96
ENSG00000169604	ANTXR1	protein_coding	mRNA	down	0.33	0.0065854	0.0319	8.92	26.86	0.36	0.0074244	0.0358	9.5	26.57	0.3	0.0021652	0.012	8.03	26.35
ENSG00000169683	LRRC45	protein_coding	mRNA	up	2.52	0.0016283	0.0109	10.07	4	2.4	0.0040362	0.0226	9.6	4	2.44	0.0029458	0.0152	9.74	4
ENSG00000169710	FASN	protein_coding	mRNA	up	3.33	0.0030604	0.0178	20.38	6.13	4.39	0.0003699	0.00348	26.74	6.09	4.94	8.55e-05	0.000936	29.94	6.06
ENSG00000169718	DUS1L	protein_coding	mRNA	up	1.92	0.0043404	0.0234	18.11	9.44	1.85	0.003624	0.0207	17.28	9.36	1.89	0.0074267	0.0306	17.57	9.28
ENSG00000169740	ZNF32	protein_coding	mRNA	down	0.37	0.0001681	0.00176	16.01	43.32	0.35	2.8e-05	0.00046	15.13	42.8	0.35	6.58e-05	0.000759	15.05	42.57
ENSG00000169902	TPST1	protein_coding	mRNA	down	0.41	0.0015313	0.0104	6.89	16.73	0.37	7.06e-05	0.000981	6.1	16.58	0.43	0.0119943	0.0444	7.01	16.42
ENSG00000169992	NLGN2	protein_coding	mRNA	down	0.29	2e-07	5.67e-06	5.62	19.26	0.32	4.9e-06	0.000114	6.13	19.09	0.32	2.16e-05	0.000315	5.97	18.86
ENSG00000170275	CRTAP	protein_coding	mRNA	down	0.25	1e-07	1e-07	17.7	69.68	0.24	1e-07	1e-07	16.72	68.78	0.24	1e-07	1e-07	16.68	68.65
ENSG00000170296	GABARAP	protein_coding	mRNA	down	0.45	7.43e-05	0.00091	21.48	48.06	0.41	4.45e-05	0.000661	19.56	47.48	0.41	2.66e-05	0.000365	19.59	47.28
ENSG00000170310	STX8	protein_coding	mRNA	down	0.55	0.0065109	0.0317	6.25	11.28	0.5	0.0004948	0.00441	5.57	11.2	0.54	0.0101386	0.0391	5.96	11.08
ENSG00000170312	CDK1	protein_coding	mRNA	up	6.31	1e-07	1e-07	25.23	4	5.88	1e-07	1e-07	23.54	4	6.18	1e-07	1e-07	24.73	4
ENSG00000170540	ARL6IP1	protein_coding	mRNA	up	2.37	0.0009399	0.00714	78.21	33.05	2.44	0.0014318	0.0102	79.61	32.68	2.13	0.0007857	0.00539	69.26	32.46
ENSG00000170779	CDCA4	protein_coding	mRNA	up	4.13	1.4e-06	3.22e-05	22.67	5.49	4.29	1e-07	1e-07	23.41	5.46	4.49	1e-06	2.34e-05	24.38	5.43
ENSG00000170801	HTRA3	protein_coding	mRNA	down	0.22	0.0009853	0.00741	7.74	35.83	0.2	0.0003847	0.00359	7.22	35.41	0.21	0.0004247	0.00339	7.39	35.21
ENSG00000170876	TMEM43	protein_coding	mRNA	down	0.38	0.0001035	0.00119	26.86	70.7	0.41	0.0007125	0.00587	28.93	69.89	0.39	0.0005321	0.00401	27.11	69.65
ENSG00000170881	RNF139	protein_coding	mRNA	down	0.55	0.0016348	0.0109	12.63	23.13	0.54	0.0011895	0.00899	12.32	22.91	0.58	0.0086143	0.0345	13.13	22.67
ENSG00000170955	PRKCDBP	protein_coding	mRNA	down	0.2	0.0006666	0.00541	9.12	45.22	0.19	5.12e-05	0.000743	8.33	44.7	0.19	2.52e-05	0.00035	8.55	44.47
ENSG00000171219	CDC42BPG	protein_coding	mRNA	up	2.54	0.0004959	0.00423	10.16	4	2.65	0.0006126	0.00526	10.61	4	2.81	0.0003204	0.00267	11.25	4
ENSG00000171345	KRT19	protein_coding	mRNA	up	11.96	0.000619	0.00511	627.57	52.49	12.98	0.0006054	0.00521	676.63	52.14	9.91	0.0055892	0.0246	515.54	52
ENSG00000171700	RGS19	protein_coding	mRNA	up	2.01	0.0038228	0.0212	9.05	4.51	2.14	0.0027742	0.0168	9.64	4.49	2.14	0.0030276	0.0155	9.59	4.49
ENSG00000171703	TCEA2	protein_coding	mRNA	down	0.38	0.0001394	0.00152	5.67	14.9	0.42	0.0036226	0.0207	6.2	14.78	0.41	0.0009562	0.00627	6.02	14.62
ENSG00000171729	TMEM51	protein_coding	mRNA	up	3.05	0.0001604	0.0017	18.97	6.23	2.89	0.0009517	0.00745	17.91	6.19	2.96	0.0003718	0.00303	18.2	6.14
ENSG00000171792	RHNO1	protein_coding	mRNA	up	1.87	0.0022725	0.014	17.29	9.23	1.74	0.0073944	0.0357	15.89	9.15	1.78	0.0067297	0.0284	16.16	9.07
ENSG00000171848	RRM2	protein_coding	mRNA	up	7.58	1e-07	1e-07	30.32	4	8.3	1e-07	1e-07	33.19	4	8.09	1e-07	1e-07	32.37	4
ENSG00000171862	PTEN	protein_coding	mRNA	down	0.51	0.0009952	0.00745	7.42	14.41	0.5	0.0002115	0.00225	7.14	14.29	0.53	0.0043464	0.0204	7.45	14.14
ENSG00000172009	THOP1	protein_coding	mRNA	up	2.02	0.0013632	0.00953	8.1	4	2.08	0.0061775	0.0314	8.32	4	2.05	0.0037969	0.0184	8.21	4
ENSG00000172037	LAMB2	protein_coding	mRNA	down	0.18	6.03e-05	0.000756	13.2	75.21	0.19	0.0002205	0.00232	13.89	74.26	0.15	2.72e-05	0.00037	11.24	74.03
ENSG00000172115	CYCS	protein_coding	mRNA	up	2.17	0.0006517	0.00531	32.76	15.1	2	0.0045459	0.0247	29.95	14.98	2.23	0.0005517	0.00412	32.97	14.81
ENSG00000172172	MRPL13	protein_coding	mRNA	up	1.87	0.0011785	0.00856	10.4	5.56	1.78	0.0118396	0.0499	9.81	5.51	1.89	0.0015627	0.00915	10.31	5.46
ENSG00000172201	ID4	protein_coding	mRNA	down	0.23	0.0001191	0.00134	5.85	25.16	0.25	0.0020991	0.0136	6.31	24.89	0.22	3.93e-05	0.0005	5.4	24.69
ENSG00000172236	TPSAB1	protein_coding	mRNA	down	0.18	1.7e-06	3.79e-05	5.85	32.56	0.16	1e-07	1e-07	5.13	32.2	0.17	1.05e-05	0.000172	5.53	31.95
ENSG00000172432	GTPBP2	protein_coding	mRNA	up	2.04	0.0017087	0.0113	16.1	7.9	2.14	0.0006495	0.00547	16.73	7.82	2.03	0.0044277	0.0207	15.75	7.76
ENSG00000172465	TCEAL1	protein_coding	mRNA	down	0.1	1e-07	1e-07	7.57	74.96	0.091	1e-07	1e-07	6.76	74.13	0.087	1e-07	1e-07	6.42	74.08
ENSG00000172613	RAD9A	protein_coding	mRNA	up	1.91	0.0075168	0.0353	7.63	4	1.96	0.008248	0.0386	7.86	4	1.79	0.006934	0.0291	7.17	4
ENSG00000172638	EFEMP2	protein_coding	mRNA	down	0.12	1e-07	1e-07	5.15	42.3	0.13	1e-07	1e-07	5.34	41.81	0.12	1e-07	1e-07	4.86	41.64
ENSG00000172889	EGFL7	protein_coding	mRNA	down	0.076	1e-07	1e-07	5.85	76.57	0.071	1e-07	1e-07	5.34	75.61	0.074	1e-07	1e-07	5.58	75.44
ENSG00000173153	ESRRA	protein_coding	mRNA	up	3.12	8.3e-06	0.000151	20.32	6.52	3	0.0001188	0.00147	19.43	6.48	3.3	1e-06	2.34e-05	21.27	6.44
ENSG00000173193	PARP14	protein_coding	mRNA	up	3.08	0.0003416	0.00314	14.79	4.8	3.74	0.000871	0.00688	17.82	4.76	3.34	0.0010515	0.00676	15.86	4.74
ENSG00000173207	CKS1B	protein_coding	mRNA	up	4.62	1e-07	1e-07	24.7	5.34	4.55	1e-07	1e-07	24.08	5.29	4.8	1e-07	1e-07	25.19	5.25
ENSG00000173457	PPP1R14B	protein_coding	mRNA	up	3.63	1.73e-05	0.000267	63.69	17.52	3.56	4.21e-05	0.000629	61.74	17.35	4.06	1e-07	1e-07	69.84	17.18
ENSG00000173757	STAT5B	protein_coding	mRNA	down	0.22	1e-07	1e-07	8.2	38	0.21	1e-07	1e-07	7.92	37.54	0.22	1e-07	1e-07	8.03	37.33
ENSG00000173801	JUP	protein_coding	mRNA	up	4.04	0.0001198	0.00135	197.42	48.82	4.72	0.0001168	0.00146	227.47	48.21	5.26	4.3e-05	0.000536	253.21	48.11
ENSG00000174013	FBXO45	protein_coding	mRNA	up	2.12	0.0064885	0.0317	8.49	4	2.18	0.0018559	0.0124	8.72	4	2.28	0.0048415	0.022	9.11	4
ENSG00000174080	CTSF	protein_coding	mRNA	down	0.14	9e-07	2.18e-05	11.98	85.78	0.16	0.0001928	0.00208	13.32	84.91	0.13	3.7e-06	7.17e-05	10.82	84.69
ENSG00000174282	ZBTB4	protein_coding	mRNA	down	0.3	2e-07	5.67e-06	11.83	39.26	0.32	5.5e-06	0.000126	12.3	38.79	0.32	1.21e-05	0.000193	12.23	38.55
ENSG00000174437	ATP2A2	protein_coding	mRNA	up	2.32	0.0010481	0.00776	29.65	12.8	2.34	0.0045276	0.0247	29.67	12.7	2.41	0.0035745	0.0177	30.29	12.57
ENSG00000174442	ZWILCH	protein_coding	mRNA	up	2.13	0.000144	0.00155	8.51	4	1.97	0.0030653	0.0181	7.87	4	1.92	0.0018367	0.0105	7.7	4
ENSG00000174640	SLCO2A1	protein_coding	mRNA	down	0.25	0.0001434	0.00155	5.74	23.35	0.22	1.77e-05	0.000323	5.1	23.11	0.22	1.46e-05	0.000226	5.14	22.93
ENSG00000174684	B4GAT1	protein_coding	mRNA	down	0.23	1e-07	1e-07	6.67	29.36	0.24	1e-07	1e-07	6.84	29.07	0.22	1e-07	1e-07	6.4	28.82
ENSG00000174748	RPL15	protein_coding	mRNA	down	0.44	0.0001753	0.00181	89.54	204.12	0.43	0.0003714	0.00349	87.67	204.31	0.4	0.0004518	0.00355	82.19	206.51
ENSG00000174807	CD248	protein_coding	mRNA	down	0.14	3.8e-06	7.7e-05	7.08	51.78	0.11	1e-07	1e-07	5.81	51.18	0.14	7e-07	1.72e-05	7.02	50.95
ENSG00000175063	UBE2C	protein_coding	mRNA	up	17.03	1e-07	1e-07	68.11	4	17.58	1e-07	1e-07	70.3	4	17.59	1e-07	1e-07	70.35	4
ENSG00000175166	PSMD2	protein_coding	mRNA	up	2.22	0.0010792	0.00796	66.08	29.75	2.24	0.0004322	0.00394	65.82	29.41	2.39	0.0002877	0.00248	69.79	29.19
ENSG00000175354	PTPN2	protein_coding	mRNA	up	1.81	0.0052716	0.0271	8.03	4.45	1.71	0.0092373	0.0419	7.57	4.42	1.79	0.0022274	0.0122	7.86	4.39
ENSG00000175390	EIF3F	protein_coding	mRNA	down	0.48	0.0006954	0.00559	13.98	29.23	0.5	0.0052387	0.0276	14.48	28.91	0.48	0.002911	0.015	13.78	28.68
ENSG00000175505	CLCF1	protein_coding	mRNA	down	0.33	0.0018232	0.0118	6.01	18.4	0.28	1.9e-06	5.05e-05	5.05	18.23	0.28	1.5e-06	3.28e-05	5.01	18.06
ENSG00000175643	RMI2	protein_coding	mRNA	up	4.78	8e-06	0.000147	19.11	4	4.93	4.85e-05	0.000715	19.72	4	3.91	0.0001895	0.00178	15.64	4
ENSG00000175792	RUVBL1	protein_coding	mRNA	up	2.08	0.0028097	0.0166	12.44	5.98	2.11	0.0017102	0.0117	12.5	5.92	2.15	0.0035785	0.0177	12.66	5.88
ENSG00000175793	SFN	protein_coding	mRNA	up	116.59	1e-07	1e-07	818.2	7.02	148.12	1e-07	1e-07	1036.21	7	187.5	1e-07	1e-07	1306.71	6.97
ENSG00000175899	A2M	protein_coding	mRNA	down	0.097	4e-07	1.05e-05	21.61	222.79	0.078	6e-07	1.85e-05	17.38	222.66	0.087	4.9e-06	9.08e-05	19.77	226.04
ENSG00000176095	IP6K1	protein_coding	mRNA	down	0.5	0.0007114	0.00569	8.88	17.75	0.56	0.0046646	0.0252	9.81	17.59	0.51	0.0009965	0.00646	8.85	17.41
ENSG00000176108	CHMP6	protein_coding	mRNA	down	0.48	0.001443	0.00996	8.89	18.37	0.46	0.0005956	0.00514	8.45	18.2	0.43	0.000587	0.0043	7.79	18
ENSG00000176393	RNPEP	protein_coding	mRNA	up	1.89	0.0009509	0.00718	33.72	17.88	1.85	0.0007326	0.00597	32.79	17.73	2	0.000876	0.00586	35.09	17.53
ENSG00000176619	LMNB2	protein_coding	mRNA	up	4.01	6e-07	1.51e-05	32.69	8.16	4.16	4.27e-05	0.000636	33.63	8.09	4	4e-07	1.06e-05	32.12	8.02
ENSG00000176890	TYMS	protein_coding	mRNA	up	7.41	1e-07	1e-07	29.66	4	6.91	1e-07	1e-07	27.62	4	6.74	1e-07	1e-07	26.96	4
ENSG00000176903	PNMA1	protein_coding	mRNA	down	0.3	3.48e-05	0.000475	14.29	47.18	0.31	9.36e-05	0.00122	14.55	46.58	0.3	0.0007823	0.00538	13.95	46.47
ENSG00000176915	ANKLE2	protein_coding	mRNA	up	2.02	0.0005205	0.0044	8.07	4	2	0.0004806	0.0043	7.98	4	2.02	0.0003106	0.00261	8.09	4
ENSG00000177106	EPS8L2	protein_coding	mRNA	up	4.5	1.5e-06	3.42e-05	25.45	5.66	4.77	3e-07	9.93e-06	26.72	5.61	4.6	1.3e-06	2.91e-05	25.57	5.56
ENSG00000177119	ANO6	protein_coding	mRNA	down	0.37	1.84e-05	0.000282	7.4	20.13	0.37	9.86e-05	0.00126	7.36	19.92	0.36	2.7e-05	0.000368	7.12	19.74
ENSG00000177469	PTRF	protein_coding	mRNA	down	0.14	0.0001476	0.00159	46.84	326.58	0.15	0.0003075	0.00302	49.04	329.4	0.13	1.47e-05	0.000226	43.91	336.04
ENSG00000177674	AGTRAP	protein_coding	mRNA	up	2.25	0.005195	0.0268	32.43	14.43	2.16	0.0110905	0.0477	30.86	14.31	2.43	0.0067914	0.0286	34.43	14.16
ENSG00000177697	CD151	protein_coding	mRNA	down	0.38	0.0010343	0.00768	61.52	162.59	0.37	0.0002628	0.00266	60.5	161.94	0.34	5.16e-05	0.000622	54.65	163.01
ENSG00000177989	ODF3B	protein_coding	mRNA	up	3.09	0.0032194	0.0185	13.74	4.45	2.86	0.0067913	0.0337	12.67	4.43	2.89	0.0118274	0.044	12.78	4.42
ENSG00000178078	STAP2	protein_coding	mRNA	up	3.91	0.0001705	0.00178	22.45	5.74	3.96	0.0001357	0.0016	22.6	5.71	4.01	0.0001254	0.00128	22.8	5.68
ENSG00000178202	KDELC2	protein_coding	mRNA	down	0.41	0.0048806	0.0256	9.18	22.62	0.35	0.000186	0.00202	7.91	22.38	0.33	7.27e-05	0.00082	7.3	22.16
ENSG00000178498	DTX3	protein_coding	mRNA	down	0.33	6.6e-06	0.000125	6.3	19.3	0.33	1.83e-05	0.000327	6.41	19.12	0.32	2.97e-05	0.000396	6.08	18.92
ENSG00000178531	CTXN1	protein_coding	mRNA	down	0.16	7.1e-06	0.000133	6.43	40.46	0.17	9.38e-05	0.00122	6.89	39.97	0.16	2.45e-05	0.000343	6.18	39.74
ENSG00000178695	KCTD12	protein_coding	mRNA	down	0.14	1e-07	1e-07	7.51	55.33	0.13	2e-07	6.88e-06	7.3	54.64	0.12	1e-07	1e-07	6.7	54.39
ENSG00000178718	RPP25	protein_coding	mRNA	up	3.61	4e-05	0.000532	15.57	4.31	3.38	0.0002145	0.00227	14.53	4.29	3.56	0.0001074	0.00113	15.25	4.28
ENSG00000178741	COX5A	protein_coding	mRNA	up	2.38	5.67e-05	0.000718	79.55	33.41	2.26	3.46e-05	0.000535	74.48	33.03	2.36	3.65e-05	0.000472	77.28	32.81
ENSG00000178764	ZHX2	protein_coding	mRNA	down	0.49	0.0007668	0.00603	6.71	13.74	0.47	0.0002485	0.00256	6.43	13.63	0.46	0.0001485	0.00147	6.22	13.49
ENSG00000178966	RMI1	protein_coding	mRNA	up	1.68	0.0086375	0.0391	6.73	4	1.74	0.0080058	0.0378	6.95	4	1.7	0.011734	0.0437	6.82	4
ENSG00000178980	SEPW1	protein_coding	mRNA	down	0.52	0.0104182	0.045	38.35	74.37	0.44	0.0037434	0.0212	32.51	73.44	0.44	0.0098412	0.0383	32.25	73.21
ENSG00000178999	AURKB	protein_coding	mRNA	up	5.46	1e-07	1e-07	21.85	4	5.38	1e-07	1e-07	21.51	4	5.51	1e-07	1e-07	22.04	4
ENSG00000179010	MRFAP1	protein_coding	mRNA	down	0.57	0.0115167	0.0483	106.55	185.68	0.55	0.0027885	0.0169	101.11	185.47	0.52	0.0039318	0.0189	96.51	186.71
ENSG00000179051	RCC2	protein_coding	mRNA	up	5.26	1e-07	1e-07	85.16	16.18	5.25	1e-07	3.65e-06	84.19	16.04	5.7	1e-07	1e-07	90.46	15.87
ENSG00000179094	PER1	protein_coding	mRNA	down	0.32	0.0064501	0.0316	8.88	27.35	0.27	0.0005885	0.00509	7.35	27.05	0.25	1.92e-05	0.000286	6.6	26.85
ENSG00000179144	GIMAP7	protein_coding	mRNA	down	0.18	1e-07	3.11e-06	5.76	32.47	0.19	3.1e-06	7.61e-05	6	32.1	0.17	2e-07	5.83e-06	5.39	31.92
ENSG00000179218	CALR	protein_coding	mRNA	up	2.24	0.000251	0.00242	469.92	210.21	2.15	0.0002993	0.00295	451.64	210.28	2.09	0.0021707	0.012	443.22	212.49
ENSG00000179820	MYADM	protein_coding	mRNA	down	0.092	0.0001401	0.00152	18.35	200.19	0.071	1.8e-05	0.000323	14.13	200.2	0.051	1e-07	3.26e-06	10.24	202.41
ENSG00000180198	RCC1	protein_coding	mRNA	up	5.02	1e-07	1e-07	23.95	4.77	4.73	1e-07	1e-07	22.42	4.73	5.02	1e-07	1e-07	23.66	4.71
ENSG00000180447	GAS1	protein_coding	mRNA	down	0.12	9e-07	2.18e-05	6.21	52.94	0.12	5.02e-05	0.00073	6.57	52.66	0.1	1e-07	3.26e-06	5.43	52.68
ENSG00000180900	SCRIB	protein_coding	mRNA	up	2.25	0.0001423	0.00154	21.94	9.76	2.3	0.0015153	0.0106	22.23	9.68	2.85	3.71e-05	0.000479	27.31	9.59
ENSG00000180921	FAM83H	protein_coding	mRNA	up	7.39	1e-07	1e-07	31.17	4.22	7.75	1e-07	1e-07	32.59	4.2	9.23	1e-07	1e-07	38.69	4.19
ENSG00000181192	DHTKD1	protein_coding	mRNA	up	2.15	0.002625	0.0157	8.61	4	1.97	0.0075464	0.0361	7.87	4	2.05	0.0076845	0.0316	8.19	4
ENSG00000181274	FRAT2	protein_coding	mRNA	up	2.63	0.0009471	0.00718	12.61	4.8	2.48	0.0008306	0.00663	11.85	4.78	2.42	0.0027432	0.0143	11.56	4.77
ENSG00000181467	RAP2B	protein_coding	mRNA	up	3.43	0.0018019	0.0118	21.91	6.38	3.72	0.00089	0.00701	23.52	6.32	4.38	0.0002958	0.00253	27.46	6.27
ENSG00000181649	PHLDA2	protein_coding	mRNA	up	5.74	0.0001263	0.0014	29.53	5.14	5.17	9.43e-05	0.00122	26.48	5.13	5.87	6.36e-05	0.000742	29.99	5.11
ENSG00000181885	CLDN7	protein_coding	mRNA	up	8.13	5.8e-06	0.000111	62.29	7.66	8.71	1e-07	1e-07	66.43	7.63	7.69	1.54e-05	0.000237	58.51	7.61
ENSG00000182054	IDH2	protein_coding	mRNA	up	4.2	1.8e-06	3.97e-05	80.22	19.11	4.65	2.13e-05	0.000368	88.1	18.93	4.42	2.11e-05	0.00031	82.89	18.74
ENSG00000182107	TMEM30B	protein_coding	mRNA	up	3.05	0.0004459	0.00386	16.5	5.42	2.7	0.002867	0.0173	14.57	5.4	2.43	0.0039251	0.0189	13.11	5.39
ENSG00000182158	CREB3L2	protein_coding	mRNA	down	0.3	4.9e-06	9.47e-05	6.06	20.24	0.28	3e-07	9.93e-06	5.58	20.03	0.26	3e-07	8.19e-06	5.2	19.85
ENSG00000182173	TSEN54	protein_coding	mRNA	up	2.41	3.77e-05	0.000508	15.02	6.24	2.55	6.2e-06	0.000139	15.71	6.17	2.39	0.0001545	0.00152	14.67	6.13
ENSG00000182195	LDOC1	protein_coding	mRNA	down	0.14	3.28e-05	0.000454	5.88	42.97	0.17	0.0029241	0.0175	7.42	42.46	0.15	3.82e-05	0.000491	6.22	42.25
ENSG00000182199	SHMT2	protein_coding	mRNA	up	3.21	1e-07	1e-07	32.18	10.03	3.46	1.1e-06	3.15e-05	34.43	9.95	3.47	6e-07	1.5e-05	34.16	9.86
ENSG00000182208	MOB2	protein_coding	mRNA	down	0.44	4.47e-05	0.000583	7.75	17.82	0.43	0.0002473	0.00255	7.58	17.66	0.43	7.26e-05	0.00082	7.55	17.46
ENSG00000182325	FBXL6	protein_coding	mRNA	up	2.04	0.0066428	0.0322	8.18	4	1.99	0.0057941	0.03	7.96	4	2.15	0.0030011	0.0154	8.61	4
ENSG00000182481	KPNA2	protein_coding	mRNA	up	6.87	1e-07	1e-07	59.75	8.69	7.93	1e-07	1e-07	68.53	8.65	7.48	1e-07	1e-07	64.29	8.59
ENSG00000182541	LIMK2	protein_coding	mRNA	up	2.55	0.0008701	0.00668	19.43	7.61	2.99	0.000133	0.00158	22.5	7.54	2.84	0.000176	0.00168	21.24	7.48
ENSG00000182718	ANXA2	protein_coding	mRNA	up	2.69	0.0007269	0.00576	165.5	61.63	2.52	0.0044432	0.0244	153.69	60.92	2.5	0.0030741	0.0156	151.58	60.66
ENSG00000183048	SLC25A10	protein_coding	mRNA	up	2.34	0.001547	0.0105	9.35	4	2.07	0.0047592	0.0255	8.29	4	2.34	0.0067807	0.0286	9.36	4
ENSG00000183087	GAS6	protein_coding	mRNA	down	0.2	0.0008384	0.00648	17.86	87.25	0.22	0.0046024	0.025	18.91	86.22	0.2	0.0002233	0.00202	17.3	86.1
ENSG00000183155	RABIF	protein_coding	mRNA	up	2.14	0.0001507	0.00161	9.87	4.62	2.19	1.32e-05	0.000254	10.04	4.59	2.34	1.2e-05	0.000192	10.66	4.56
ENSG00000183172	SMDT1	protein_coding	mRNA	down	0.46	0.0026942	0.0161	21.33	45.93	0.42	0.0012986	0.00961	18.87	45.37	0.43	0.0028333	0.0147	19.47	45.2
ENSG00000183386	FHL3	protein_coding	mRNA	down	0.31	0.0003433	0.00315	12.52	40.26	0.31	4.1e-05	0.000617	12.24	39.81	0.31	5.87e-05	0.000697	12.34	39.59
ENSG00000183421	RIPK4	protein_coding	mRNA	up	3.74	0.0020384	0.0129	14.97	4	4.16	0.0005573	0.0049	16.63	4	3.97	0.001229	0.00758	15.89	4
ENSG00000183624	HMCES	protein_coding	mRNA	up	1.94	0.008711	0.0392	43.09	22.24	1.94	0.00211	0.0136	42.8	22.01	2.04	0.0008807	0.00588	44.44	21.79
ENSG00000183722	LHFP	protein_coding	mRNA	down	0.094	1e-07	1e-07	6.3	66.66	0.099	1e-07	1e-07	6.5	65.78	0.089	1e-07	1e-07	5.83	65.66
ENSG00000183741	CBX6	protein_coding	mRNA	down	0.24	1.1e-06	2.6e-05	5.95	24.61	0.28	0.0002635	0.00267	6.73	24.36	0.29	0.000215	0.00196	7.01	24.14
ENSG00000183856	IQGAP3	protein_coding	mRNA	up	2.71	0.0020443	0.0129	10.86	4	2.9	0.0008053	0.00645	11.61	4	2.92	0.0012493	0.00767	11.68	4
ENSG00000183963	SMTN	protein_coding	mRNA	down	0.098	1e-07	1e-07	5.31	54.1	0.11	1e-07	1e-07	5.64	53.45	0.097	1e-07	1e-07	5.18	53.3
ENSG00000184162	NR2C2AP	protein_coding	mRNA	up	2.02	0.004629	0.0246	21.62	10.73	1.96	0.0044226	0.0244	20.87	10.65	1.98	0.0007417	0.00521	20.9	10.54
ENSG00000184207	PGP	protein_coding	mRNA	up	2.29	0.0012933	0.0092	9.96	4.34	2.24	0.0017728	0.0119	9.71	4.32	2.14	0.006631	0.0281	9.25	4.31
ENSG00000184216	IRAK1	protein_coding	mRNA	up	2.62	0.0007251	0.00576	46.99	17.9	2.74	0.0005726	0.005	48.55	17.74	3.05	0.0002795	0.00243	53.51	17.54
ENSG00000184232	OAF	protein_coding	mRNA	down	0.26	5.48e-05	0.000696	7.61	29.5	0.23	1e-07	1e-07	6.84	29.16	0.22	9e-07	2.16e-05	6.43	28.94
ENSG00000184281	TSSC4	protein_coding	mRNA	down	0.5	0.0007038	0.00565	14.41	28.84	0.49	0.0030117	0.0179	13.98	28.55	0.47	0.0022061	0.0121	13.34	28.28
ENSG00000184292	TACSTD2	protein_coding	mRNA	up	27.92	1e-07	1e-07	364.9	13.07	28.91	1e-07	1e-07	375.31	12.98	30.03	2e-07	5.83e-06	388.35	12.93
ENSG00000184363	PKP3	protein_coding	mRNA	up	9.5	1e-07	1e-07	45.28	4.77	9.84	1e-07	1e-07	46.74	4.75	11.83	1e-07	1e-07	56.07	4.74
ENSG00000184489	PTP4A3	protein_coding	mRNA	down	0.24	1.43e-05	0.000229	7.3	30.38	0.23	9.64e-05	0.00124	7.03	30.04	0.26	1.09e-05	0.000176	7.76	29.82
ENSG00000184500	PROS1	protein_coding	mRNA	down	0.3	4.12e-05	0.000544	5.32	17.71	0.33	0.002699	0.0164	5.75	17.56	0.35	0.0029387	0.0151	6.15	17.36
ENSG00000184575	XPOT	protein_coding	mRNA	up	2.18	0.0002522	0.00243	15.05	6.91	2.13	0.0031422	0.0184	14.6	6.85	2.33	0.0039069	0.0188	15.83	6.79
ENSG00000184831	APOO	protein_coding	mRNA	up	2.17	0.0014869	0.0102	18.05	8.33	1.98	0.0041735	0.0233	16.31	8.26	1.86	0.0090635	0.036	15.24	8.18
ENSG00000184992	BRI3BP	protein_coding	mRNA	up	1.98	0.0028483	0.0168	7.94	4	2	0.0010316	0.00798	8.01	4	2.01	0.0025699	0.0136	8.03	4
ENSG00000185022	MAFF	protein_coding	mRNA	down	0.38	0.0013605	0.00953	7.45	19.57	0.34	0.0004648	0.00419	6.63	19.36	0.35	0.0011592	0.00728	6.65	19.21
ENSG00000185033	SEMA4B	protein_coding	mRNA	up	5.42	3.44e-05	0.00047	44.71	8.25	5.74	0.0004071	0.00376	47.15	8.21	5.66	0.0009772	0.00638	46.19	8.15
ENSG00000185201	IFITM2	protein_coding	mRNA	down	0.26	0.0113653	0.0478	46.45	181.61	0.25	0.0102851	0.0452	44.69	181.22	0.19	0.0019042	0.0108	35.02	182.24
ENSG00000185262	UBALD2	protein_coding	mRNA	up	2.46	0.0009858	0.00741	52.99	21.51	2.72	0.0001388	0.00163	57.96	21.32	2.72	0.0002014	0.00186	57.43	21.11
ENSG00000185507	IRF7	protein_coding	mRNA	up	3.46	0.002365	0.0144	19.81	5.72	3.99	0.0023271	0.0147	22.75	5.7	3.84	0.0029946	0.0153	21.81	5.68
ENSG00000185515	BRCC3	protein_coding	mRNA	up	2.97	0.0001204	0.00135	12.7	4.27	2.85	7.19e-05	0.000986	12.14	4.26	2.6	2.75e-05	0.000373	11.07	4.25
ENSG00000185551	NR2F2	protein_coding	mRNA	down	0.15	6e-07	1.51e-05	6.72	45.76	0.14	1.3e-06	3.68e-05	6.42	45.15	0.12	1e-07	1e-07	5.27	44.92
ENSG00000185585	OLFML2A	protein_coding	mRNA	down	0.24	0.0006882	0.00555	7	29.01	0.3	0.0033188	0.0192	8.53	28.7	0.3	0.0066829	0.0283	8.51	28.46
ENSG00000185624	P4HB	protein_coding	mRNA	up	2.16	0.0021028	0.0132	187.21	86.7	2.13	0.0039938	0.0224	182.84	85.72	2.23	0.0018629	0.0106	190.83	85.54
ENSG00000185798	WDR53	protein_coding	mRNA	up	2.16	0.0017579	0.0115	10.76	4.99	2.05	0.0030923	0.0182	10.15	4.96	2.06	0.0038699	0.0187	10.16	4.93
ENSG00000185803	SLC52A2	protein_coding	mRNA	up	2.21	0.0003749	0.00338	22.81	10.3	2.09	0.0018713	0.0125	21.4	10.22	2.24	0.0001772	0.00169	22.7	10.12
ENSG00000186081	KRT5	protein_coding	mRNA	up	56.59	0.0062057	0.0307	429.04	7.58	99.01	0.0012998	0.00961	747.66	7.55	137.35	6.44e-05	0.00075	1034.39	7.53
ENSG00000186185	KIF18B	protein_coding	mRNA	up	1.95	0.0029242	0.0171	7.79	4	2.24	0.0021869	0.014	8.98	4	2.13	0.0042228	0.0199	8.53	4
ENSG00000186340	THBS2	protein_coding	mRNA	down	0.2	0.0005913	0.00491	7.45	36.37	0.21	0.0033205	0.0192	7.69	35.97	0.23	0.0015442	0.00906	8.24	35.73
ENSG00000186468	RPS23	protein_coding	mRNA	down	0.49	0.0034886	0.0197	102.68	211.5	0.46	0.0005797	0.00504	98.16	211.63	0.48	0.0047036	0.0215	102.26	213.98
ENSG00000186665	C17orf58	protein_coding	mRNA	down	0.47	0.0031062	0.018	7.21	15.19	0.47	0.0023048	0.0146	7.05	15.04	0.46	0.0016431	0.00958	6.82	14.91
ENSG00000187601	MAGEH1	protein_coding	mRNA	down	0.16	1e-07	1e-07	5.76	37.1	0.16	8e-07	2.39e-05	5.89	36.69	0.15	1e-07	1e-07	5.31	36.47
ENSG00000187608	ISG15	protein_coding	mRNA	up	6.07	0.002708	0.0161	133.57	22.02	6.78	0.0028827	0.0173	147.95	21.81	7.04	0.002057	0.0115	151.95	21.59
ENSG00000187837	HIST1H1C	protein_coding	mRNA	up	5.33	0.0061	0.0304	100.75	18.91	6.58	0.0003649	0.00345	123.14	18.71	5.29	0.0065806	0.028	98.31	18.58
ENSG00000187840	EIF4EBP1	protein_coding	mRNA	up	3.4	0.0002038	0.00206	66.03	19.4	3	0.0007833	0.00631	57.62	19.22	3.66	1e-05	0.000166	69.6	19.02
ENSG00000188112	C6orf132	protein_coding	mRNA	up	2.43	0.005587	0.0284	9.73	4	2.77	0.0020882	0.0135	11.09	4	2.53	0.0050647	0.0227	10.13	4
ENSG00000188157	AGRN	protein_coding	mRNA	up	3.42	0.0002149	0.00214	36.98	10.81	3.55	0.0022421	0.0143	38.11	10.72	3.33	0.004573	0.0211	35.3	10.61
ENSG00000188229	TUBB4B	protein_coding	mRNA	up	2.53	4.01e-05	0.000532	276.83	109.25	2.57	0.0002771	0.00276	278.64	108.24	2.62	2.17e-05	0.000315	283.16	107.96
ENSG00000188243	COMMD6	protein_coding	mRNA	down	0.47	0.000749	0.00591	23.25	49.27	0.44	0.0015901	0.011	21.52	48.68	0.41	0.0003735	0.00304	20	48.49
ENSG00000188486	H2AFX	protein_coding	mRNA	up	3.85	9.7e-06	0.000169	51.62	13.4	4.12	7.7e-06	0.000168	54.64	13.27	3.95	7.71e-05	0.000861	51.93	13.15
ENSG00000188643	S100A16	protein_coding	mRNA	up	3.9	0.0004478	0.00387	295.41	75.76	3.82	0.0026714	0.0163	285.69	74.83	4.08	0.0047276	0.0216	304.24	74.66
ENSG00000188910	GJB3	protein_coding	mRNA	up	8.66	1.09e-05	0.000182	34.65	4	8.6	3.4e-05	0.000528	34.39	4	9.3	2.27e-05	0.000327	37.21	4
ENSG00000189057	FAM111B	protein_coding	mRNA	up	2.59	0.0013294	0.00939	10.37	4	2.75	0.0020218	0.0132	11	4	2.76	0.001257	0.00771	11.03	4
ENSG00000189143	CLDN4	protein_coding	mRNA	up	7.81	0.000166	0.00175	55.97	7.17	7.32	0.0001875	0.00204	52.26	7.14	7.23	0.0007733	0.00535	51.46	7.11
ENSG00000189159	HN1	protein_coding	mRNA	up	8.61	1e-07	1e-07	54.97	6.38	9.09	1e-07	1e-07	57.7	6.35	8.8	1e-07	1e-07	55.52	6.31
ENSG00000189280	GJB5	protein_coding	mRNA	up	6.04	0.0014879	0.0102	24.16	4	6.78	0.0006922	0.00573	27.14	4	8.45	7.78e-05	0.000867	33.8	4
ENSG00000189334	S100A14	protein_coding	mRNA	up	35.13	1e-07	1e-07	281	8	35.39	7e-07	2.12e-05	282.13	7.97	41.51	4.5e-06	8.51e-05	329.97	7.95
ENSG00000189366	ALG1L	protein_coding	mRNA	up	3.9	0.0087005	0.0392	15.62	4	3.7	0.0099479	0.0443	14.81	4	3.86	0.0047814	0.0218	15.45	4
ENSG00000196072	BLOC1S2	protein_coding	mRNA	up	2.3	0.0011046	0.0081	17.68	7.7	2.18	0.0059086	0.0304	16.67	7.63	2.52	6.51e-05	0.000755	19.08	7.57
ENSG00000196199	MPHOSPH8	protein_coding	mRNA	down	0.48	5.29e-05	0.000673	9.57	19.96	0.5	0.0008564	0.0068	9.97	19.79	0.48	0.0002782	0.00243	9.41	19.58
ENSG00000196411	EPHB4	protein_coding	mRNA	down	0.4	0.0021383	0.0134	15.85	39.49	0.43	0.001959	0.0129	16.6	39.04	0.43	0.0041382	0.0197	16.86	38.86
ENSG00000196507	TCEAL3	protein_coding	mRNA	down	0.11	1e-07	1e-07	7.62	70.61	0.1	1e-07	1e-07	7.32	69.77	0.094	1e-07	1e-07	6.54	69.66
ENSG00000196586	MYO6	protein_coding	mRNA	up	2.54	0.0076529	0.0358	10.16	4	2.43	0.0018315	0.0123	9.72	4	2.36	0.0041489	0.0197	9.43	4
ENSG00000196683	TOMM7	protein_coding	mRNA	down	0.43	0.0004155	0.00365	60.5	141	0.42	0.0001233	0.00151	58.32	140.24	0.41	0.0006733	0.00478	57.8	140.65
ENSG00000196754	S100A2	protein_coding	mRNA	up	34.6	0.001124	0.00821	301.76	8.72	39.9	0.0006493	0.00547	346.56	8.69	59.57	7.4e-06	0.000128	516.62	8.67
ENSG00000196843	ARID5A	protein_coding	mRNA	down	0.18	1e-07	1e-07	6.99	38.03	0.17	1e-07	1e-07	6.55	37.57	0.17	1e-07	1e-07	6.17	37.33
ENSG00000196878	LAMB3	protein_coding	mRNA	up	10.79	3.91e-05	0.000522	90.18	8.36	9.15	0.0013708	0.00997	76.2	8.33	9.48	0.003068	0.0156	78.81	8.31
ENSG00000196923	PDLIM7	protein_coding	mRNA	down	0.18	2.26e-05	0.000333	17.67	95.63	0.19	5e-07	1.57e-05	17.57	94.85	0.18	1e-06	2.34e-05	16.61	94.86
ENSG00000196924	FLNA	protein_coding	mRNA	down	0.18	0.0002096	0.00211	79.02	446.64	0.23	0.001673	0.0115	104.59	449.02	0.17	0.0001029	0.00109	79.27	461.25
ENSG00000196976	LAGE3	protein_coding	mRNA	up	2.8	0.0007249	0.00576	37.79	13.48	2.77	0.0006731	0.0056	36.99	13.37	2.95	0.0002897	0.00249	38.98	13.23
ENSG00000197043	ANXA6	protein_coding	mRNA	down	0.13	1.3e-06	3.01e-05	10.17	77.44	0.13	5e-07	1.57e-05	9.84	76.39	0.13	2e-07	5.83e-06	9.8	76.33
ENSG00000197070	ARRDC1	protein_coding	mRNA	up	2.99	2e-06	4.34e-05	19.65	6.57	2.97	5.65e-05	0.000812	19.35	6.51	2.67	0.0001795	0.0017	17.25	6.46
ENSG00000197256	KANK2	protein_coding	mRNA	down	0.081	1e-07	1e-07	7.91	97.48	0.08	1e-07	1e-07	7.71	96.45	0.072	1e-07	1e-07	6.9	96.39
ENSG00000197321	SVIL	protein_coding	mRNA	down	0.22	1.01e-05	0.000173	9.21	42.17	0.22	3.46e-05	0.000535	9.3	41.68	0.26	0.0003599	0.00296	10.69	41.49
ENSG00000197457	STMN3	protein_coding	mRNA	down	0.27	0.0057188	0.029	7.65	28.64	0.26	0.00143	0.0102	7.41	28.34	0.26	0.0078644	0.0322	7.26	28.09
ENSG00000197622	CDC42SE1	protein_coding	mRNA	up	2.06	0.0112695	0.0475	37.3	18.12	2.22	0.0025953	0.016	39.86	17.95	2.3	0.0112382	0.0422	40.81	17.76
ENSG00000197712	FAM114A1	protein_coding	mRNA	down	0.51	0.0045292	0.0243	9.59	18.85	0.5	0.0023965	0.015	9.37	18.68	0.5	0.0062497	0.0269	9.19	18.48
ENSG00000197785	ATAD3A	protein_coding	mRNA	up	2.44	7.84e-05	0.000942	14.13	5.8	2.36	0.000384	0.00359	13.56	5.74	2.7	8.91e-05	0.000969	15.34	5.69
ENSG00000197879	MYO1C	protein_coding	mRNA	down	0.49	0.0052326	0.027	22.06	45.36	0.5	0.0044456	0.0244	22.22	44.87	0.47	0.0019142	0.0108	21.14	44.61
ENSG00000197930	ERO1A	protein_coding	mRNA	up	2.88	0.0046412	0.0246	21.1	7.33	3.14	0.0041897	0.0233	22.8	7.26	3.4	0.0044613	0.0207	24.38	7.18
ENSG00000198056	PRIM1	protein_coding	mRNA	up	1.98	0.0016327	0.0109	7.94	4	1.99	0.0018745	0.0125	7.95	4	1.92	0.0016522	0.0096	7.67	4
ENSG00000198176	TFDP1	protein_coding	mRNA	up	2.76	5.19e-05	0.000662	43.43	15.76	2.9	6.11e-05	0.000868	45.24	15.62	2.78	4.74e-05	0.00058	42.97	15.45
ENSG00000198189	HSD17B11	protein_coding	mRNA	down	0.18	3.25e-05	0.000451	8.72	49.52	0.16	8.4e-06	0.000181	7.91	48.94	0.15	3.3e-06	6.49e-05	7.39	48.79
ENSG00000198467	TPM2	protein_coding	mRNA	down	0.067	4e-07	1.05e-05	34.84	522.75	0.055	1.6e-06	4.39e-05	29.24	531.4	0.05	1e-07	1e-07	27.01	544.51
ENSG00000198604	BAZ1A	protein_coding	mRNA	up	2.54	0.0002928	0.00275	10.16	4	2.5	0.0024553	0.0153	10.01	4	2.61	8.8e-06	0.000148	10.44	4
ENSG00000198612	COPS8	protein_coding	mRNA	down	0.53	0.0010169	0.00759	8.32	15.57	0.53	0.0016189	0.0111	8.18	15.44	0.52	0.0021044	0.0117	7.91	15.27
ENSG00000198624	CCDC69	protein_coding	mRNA	down	0.23	1e-07	1e-07	4.96	21.69	0.23	1e-07	1e-07	4.91	21.46	0.23	1e-07	1e-07	4.93	21.27
ENSG00000198642	KLHL9	protein_coding	mRNA	down	0.63	0.0100859	0.044	6.47	10.28	0.61	0.0103358	0.0454	6.26	10.2	0.62	0.0123874	0.0455	6.26	10.11
ENSG00000198721	ECI2	protein_coding	mRNA	down	0.41	0.0023634	0.0144	5.84	14.33	0.44	0.0055068	0.0287	6.25	14.21	0.37	0.0021958	0.0121	5.19	14.06
ENSG00000198755	RPL10A	protein_coding	mRNA	down	0.52	0.0021764	0.0136	376.01	722.86	0.5	0.00175	0.0118	368.48	739.47	0.48	0.0007811	0.00537	365.56	759.58
ENSG00000198805	PNP	protein_coding	mRNA	up	3.18	1.81e-05	0.000279	20.13	6.33	3.07	0.0001783	0.00196	19.42	6.32	3.56	6.9e-06	0.000122	22.38	6.29
ENSG00000198816	ZNF358	protein_coding	mRNA	down	0.36	0.0028367	0.0167	16.71	45.86	0.41	0.0064864	0.0325	18.39	45.26	0.36	0.0028296	0.0147	16.09	45.11
ENSG00000198832	SELM	protein_coding	mRNA	down	0.066	1e-07	1e-07	8.15	122.97	0.076	1e-07	3.65e-06	9.21	121.99	0.065	1e-07	1e-07	7.95	121.83
ENSG00000198836	OPA1	protein_coding	mRNA	up	1.86	0.0088241	0.0397	11.83	6.37	1.72	0.0109948	0.0474	10.82	6.3	1.79	0.0091323	0.0362	11.21	6.26
ENSG00000198901	PRC1	protein_coding	mRNA	up	4.91	1e-07	1e-07	19.64	4	5.03	9e-07	2.64e-05	20.11	4	4.94	1.6e-06	3.44e-05	19.77	4
ENSG00000198961	PJA2	protein_coding	mRNA	down	0.32	5.8e-06	0.000111	13.69	42.99	0.33	9.5e-06	0.000198	13.91	42.44	0.34	7.25e-05	0.00082	14.16	42.25
ENSG00000203760	CENPW	protein_coding	mRNA	up	4.04	0.0021723	0.0136	65.85	16.3	3.4	0.0095685	0.043	54.99	16.17	4.07	0.0007148	0.00504	65.05	15.98
ENSG00000203883	SOX18	protein_coding	mRNA	down	0.26	1e-07	1e-07	4.8	18.74	0.28	8.1e-06	0.000176	5.14	18.56	0.26	1e-07	3.26e-06	4.77	18.37
ENSG00000204291	COL15A1	protein_coding	mRNA	down	0.28	0.0003255	0.003	5.87	20.76	0.26	3.26e-05	0.000517	5.32	20.57	0.3	0.0005044	0.00386	6.04	20.37
ENSG00000204310	AGPAT1	protein_coding	mRNA	down	0.49	0.0017352	0.0114	13.65	27.65	0.54	0.0054137	0.0283	14.68	27.38	0.51	0.0031416	0.0159	13.84	27.15
ENSG00000204387	C6orf48	protein_coding	mRNA	down	0.41	0.0017094	0.0113	40.09	96.99	0.38	0.0018064	0.0121	36.09	96	0.34	0.0006823	0.00484	32.91	95.92
ENSG00000204580	DDR1	protein_coding	mRNA	up	6.27	1e-07	1e-07	47.15	7.53	6.66	1e-07	1e-07	49.84	7.49	5.88	1e-07	3.26e-06	43.69	7.43
ENSG00000205336	ADGRG1	protein_coding	mRNA	up	3.55	0.0002368	0.0023	25.56	7.2	3.82	2.2e-06	5.78e-05	27.28	7.14	3.85	3.18e-05	0.000418	27.21	7.07
ENSG00000205420	KRT6A	protein_coding	mRNA	up	41.29	0.007243	0.0344	266.67	6.46	58.95	0.0030145	0.0179	379.61	6.44	100.95	0.0003923	0.00318	647.78	6.42
ENSG00000206053	HN1L	protein_coding	mRNA	up	2.96	4.2e-06	8.34e-05	45.73	15.47	3.19	1.91e-05	0.000338	48.91	15.34	2.76	4e-07	1.06e-05	41.88	15.16
ENSG00000206075	SERPINB5	protein_coding	mRNA	up	10.07	0.0022405	0.0138	40.29	4	10.02	0.0023206	0.0147	40.06	4	15.24	0.0003015	0.00256	60.96	4
ENSG00000206527	HACD2	protein_coding	mRNA	up	2.44	0.0009487	0.00718	19.24	7.89	2.77	0.0019347	0.0127	21.65	7.81	2.43	0.001487	0.0088	18.82	7.75
ENSG00000213281	NRAS	protein_coding	mRNA	up	2.36	4.7e-06	9.15e-05	18.33	7.78	2.37	7.87e-05	0.00107	18.22	7.7	2.44	7.1e-06	0.000125	18.66	7.65
ENSG00000213465	ARL2	protein_coding	mRNA	down	0.34	0.0002143	0.00214	18.17	53.57	0.34	0.0001225	0.0015	18.15	52.89	0.33	2.63e-05	0.000361	17.3	52.77
ENSG00000213585	VDAC1	protein_coding	mRNA	up	2.32	0.0001624	0.00172	67.44	29.07	2.38	8.3e-05	0.00111	68.63	28.78	2.59	6.1e-06	0.000111	73.8	28.55
ENSG00000213625	LEPROT	protein_coding	mRNA	down	0.42	1.94e-05	0.000293	16.07	38.15	0.4	1.78e-05	0.000323	15.18	37.69	0.39	2.6e-05	0.000358	14.55	37.51
ENSG00000213722	DDAH2	protein_coding	mRNA	down	0.28	0.0028737	0.0169	23.54	84.06	0.29	0.0044631	0.0244	24.3	83	0.22	0.0002739	0.0024	18.25	82.9
ENSG00000213965	NUDT19	protein_coding	mRNA	up	2.06	0.0081425	0.0377	8.23	4	2.16	0.0012574	0.00939	8.66	4	2.04	0.0023009	0.0124	8.18	4
ENSG00000213983	AP1G2	protein_coding	mRNA	up	1.93	0.0023277	0.0143	7.71	4	1.86	0.007504	0.036	7.44	4	1.91	0.0011279	0.00717	7.62	4
ENSG00000214160	ALG3	protein_coding	mRNA	up	3.06	9.2e-06	0.000162	21.73	7.11	2.98	1.27e-05	0.000248	21	7.05	3.23	2.8e-06	5.67e-05	22.58	6.99
ENSG00000214253	FIS1	protein_coding	mRNA	down	0.4	8.2e-05	0.000975	35.8	88.58	0.36	9.33e-05	0.00122	31.62	87.56	0.39	0.0003101	0.00261	34.03	87.39
ENSG00000214274	ANG	protein_coding	mRNA	down	0.27	0.0008357	0.00647	5.6	20.73	0.26	0.0006279	0.00535	5.33	20.55	0.25	9.63e-05	0.00103	5.16	20.34
ENSG00000215845	TSTD1	protein_coding	mRNA	up	6.23	1e-07	1e-07	35.14	5.64	5.96	1e-07	3.65e-06	33.52	5.62	5.97	3e-07	8.19e-06	33.47	5.6
ENSG00000220205	VAMP2	protein_coding	mRNA	down	0.18	1e-07	1e-07	13.22	75.2	0.16	1e-07	1e-07	12.23	74.27	0.17	1e-07	1e-07	12.6	74.09
ENSG00000225663	FAM195B	protein_coding	mRNA	down	0.34	0.0003963	0.00353	12.45	36.28	0.35	0.0014075	0.0101	12.38	35.88	0.33	0.0004687	0.00367	11.78	35.66
ENSG00000234127	TRIM26	protein_coding	mRNA	up	1.79	0.0029496	0.0172	23.56	13.18	1.89	0.0046205	0.0251	24.67	13.08	1.66	0.0052486	0.0233	21.53	12.94
ENSG00000236104	ZBTB22	protein_coding	mRNA	down	0.48	0.0004135	0.00364	8.9	18.38	0.47	0.0005672	0.00496	8.56	18.21	0.46	0.0001629	0.00158	8.22	18.03
ENSG00000237649	KIFC1	protein_coding	mRNA	up	6.11	1e-07	1e-07	24.43	4	6.52	1e-07	1e-07	26.08	4	5.9	1e-07	1e-07	23.58	4
ENSG00000239672	NME1	protein_coding	mRNA	up	2.99	0.0002133	0.00213	22.15	7.41	2.85	6.65e-05	0.000935	21	7.37	2.87	0.0004854	0.00376	21.02	7.32
ENSG00000239697	TNFSF12	protein_coding	mRNA	down	0.15	1e-07	1e-07	6.54	43.04	0.14	1e-07	1e-07	6.11	42.54	0.14	1e-07	1e-07	5.95	42.36
ENSG00000240583	AQP1	protein_coding	mRNA	down	0.057	1e-07	1e-07	10.11	177.34	0.051	1e-07	1e-07	9.02	176.64	0.052	1e-07	1e-07	9.22	178.07
ENSG00000240849	TMEM189	protein_coding	mRNA	up	2.11	0.0085633	0.0389	11.17	5.3	2.18	0.0007391	0.00601	11.45	5.26	2.39	0.0002341	0.00211	12.51	5.24
ENSG00000240972	MIF	protein_coding	mRNA	up	2.33	0.0079926	0.0371	49.74	21.37	2.4	0.003165	0.0185	50.73	21.16	2.85	0.0005343	0.00402	59.77	20.99
ENSG00000241468	ATP5J2	protein_coding	mRNA	up	2.16	0.0007184	0.00574	52.58	24.35	1.86	0.0094579	0.0426	44.85	24.1	2.13	0.0016075	0.0094	50.82	23.84
ENSG00000241839	PLEKHO2	protein_coding	mRNA	down	0.32	9e-06	0.00016	7.73	24.42	0.32	7.13e-05	0.000985	7.65	24.18	0.32	7.63e-05	0.000854	7.76	23.97
ENSG00000243279	PRAF2	protein_coding	mRNA	down	0.39	0.0067398	0.0325	12.49	32.42	0.35	0.005144	0.0272	11.37	32.07	0.38	0.0035231	0.0175	11.97	31.82
ENSG00000243364	EFNA4	protein_coding	mRNA	up	2.7	0.0002542	0.00245	15.06	5.57	2.92	0.000151	0.00173	16.14	5.53	3.16	2.32e-05	0.00033	17.4	5.51
ENSG00000249115	HAUS5	protein_coding	mRNA	up	1.96	0.0043836	0.0236	8.52	4.34	2.16	0.0026492	0.0162	9.36	4.33	1.99	0.0011452	0.00721	8.57	4.32
ENSG00000249992	TMEM158	protein_coding	mRNA	down	0.19	1e-07	3.11e-06	5.22	27.89	0.21	5e-05	0.000729	5.75	27.59	0.19	1.86e-05	0.000279	5.1	27.43
ENSG00000250479	CHCHD10	protein_coding	mRNA	up	3.04	0.0050958	0.0264	22.73	7.49	3.02	0.008658	0.0399	22.46	7.44	3.6	0.0024413	0.0131	26.57	7.39
ENSG00000253729	PRKDC	protein_coding	mRNA	up	2.19	0.0022584	0.0139	15.34	7.02	2.4	0.0015521	0.0108	16.73	6.96	2.5	0.0015388	0.00904	17.22	6.9
ENSG00000254986	DPP3	protein_coding	mRNA	up	2.78	8e-07	1.98e-05	16.03	5.77	2.96	2.7e-06	6.82e-05	16.99	5.74	2.77	1e-07	3.26e-06	15.78	5.71
ENSG00000255302	EID1	protein_coding	mRNA	down	0.26	3e-07	8.11e-06	39.97	155.65	0.24	1e-07	1e-07	36.8	155.06	0.24	6e-07	1.5e-05	36.71	155.52
ENSG00000256043	CTSO	protein_coding	mRNA	down	0.28	4.37e-05	0.000572	7.47	26.6	0.26	4.6e-06	0.000108	6.72	26.32	0.22	1e-07	1e-07	5.82	26.09
ENSG00000261236	BOP1	protein_coding	mRNA	up	2.25	0.0074079	0.0349	18.87	8.38	2.31	0.0050304	0.0267	19.19	8.3	2.7	0.0013784	0.00831	22.25	8.24
ENSG00000261371	PECAM1	protein_coding	mRNA	down	0.13	1e-07	1e-07	6.87	54.95	0.12	1e-07	1e-07	6.55	54.23	0.14	1e-07	3.26e-06	7.41	54.06
ENSG00000263465	SRSF8	protein_coding	mRNA	down	0.43	0.0004179	0.00365	10.71	24.9	0.42	5.65e-05	0.000812	10.26	24.66	0.39	1.04e-05	0.000172	9.56	24.43
ENSG00000265972	TXNIP	protein_coding	mRNA	down	0.22	0.00109	0.00802	98.4	454.99	0.21	0.001591	0.011	95.28	460.24	0.17	0.0026336	0.0139	78.69	471.91
ENSG00000272398	CD24	protein_coding	mRNA	up	5.98	0.0074532	0.0351	137.21	22.94	6.33	0.0003723	0.00349	144.05	22.74	6.19	0.0092171	0.0364	139.72	22.56
ENSG00000276043	UHRF1	protein_coding	mRNA	up	2.67	0.000403	0.00358	10.7	4	2.7	0.0008709	0.00688	10.81	4	2.49	0.000501	0.00385	9.98	4
ENSG00000278259	MYO19	protein_coding	mRNA	up	1.8	0.0014055	0.00977	7.21	4	1.86	0.0022206	0.0142	7.44	4	1.89	0.0014202	0.00849	7.57	4

## Sheet: stage34-214
Ensembl_Gene_ID	Gene Symbol	Gene_Biotype	Biotype	style	Fold-change(Stage1_Normal)	P-value(Stage1_Normal)	FDR(Stage1_Normal)	mean(Stage1)(Stage1_Normal)	mean(Normal)(Stage1_Normal)	Fold-change(Stage2_Normal)	P-value(Stage2_Normal)	FDR(Stage2_Normal)	mean(Stage2)(Stage2_Normal)	mean(Normal)(Stage2_Normal)	Fold-change(Stage34_Normal)	P-value(Stage34_Normal)	FDR(Stage34_Normal)	mean(Stage34)(Stage34_Normal)	mean(Normal)(Stage34_Normal)
ENSG00000080546	SESN1	protein_coding	mRNA	down											0.38	1e-07	3.26e-06	4.81	12.7
ENSG00000087076	HSD17B14	protein_coding	mRNA	down											0.19	1e-07	1e-07	4.61	24.8
ENSG00000087274	ADD1	protein_coding	mRNA	down											0.32	1e-07	3.26e-06	10.7	33.31
ENSG00000121769	FABP3	protein_coding	mRNA	down											0.14	1e-07	1e-07	4.74	33.44
ENSG00000125810	CD93	protein_coding	mRNA	down											0.17	1e-07	1e-07	4.88	28.81
ENSG00000163820	FYCO1	protein_coding	mRNA	down											0.37	1e-07	3.26e-06	4.82	12.91
ENSG00000188783	PRELP	protein_coding	mRNA	down											0.07	1e-07	1e-07	4.93	70.07
ENSG00000107758	PPP3CB	protein_coding	mRNA	down											0.36	6e-07	1.5e-05	7.33	20.18
ENSG00000121067	SPOP	protein_coding	mRNA	down											0.42	6e-07	1.5e-05	8.91	21.14
ENSG00000214941	ZSWIM7	protein_coding	mRNA	down											0.45	4.6e-06	8.64e-05	4.8	10.6
ENSG00000150938	CRIM1	protein_coding	mRNA	down											0.28	1.18e-05	0.000189	5.87	20.62
ENSG00000075790	BCAP29	protein_coding	mRNA	down											0.43	1.39e-05	0.000215	6.17	14.3
ENSG00000166444	ST5	protein_coding	mRNA	down											0.31	2.03e-05	0.000301	5.84	18.56
ENSG00000143493	INTS7	protein_coding	mRNA	up											2.4	3.13e-05	0.000414	9.59	4
ENSG00000130520	LSM4	protein_coding	mRNA	up											2.37	0.0001135	0.00117	44.31	18.71
ENSG00000197451	HNRNPAB	protein_coding	mRNA	up											2.11	0.0001647	0.00159	106.43	50.38
ENSG00000154945	ANKRD40	protein_coding	mRNA	down											0.49	0.0001961	0.00182	7.12	14.47
ENSG00000010270	STARD3NL	protein_coding	mRNA	down											0.46	0.0002376	0.00213	5.37	11.79
ENSG00000123349	PFDN5	protein_coding	mRNA	down											0.42	0.0003064	0.0026	59.33	140.93
ENSG00000116698	SMG7	protein_coding	mRNA	up											1.89	0.0004398	0.00348	15.59	8.24
ENSG00000078401	EDN1	protein_coding	mRNA	down											0.43	0.0006586	0.00469	5.11	11.79
ENSG00000135916	ITM2C	protein_coding	mRNA	down											0.24	0.0008697	0.00583	22.22	94.43
ENSG00000078618	NRD1	protein_coding	mRNA	up											1.8	0.0009044	0.00601	26.54	14.72
ENSG00000081087	OSTM1	protein_coding	mRNA	down											0.52	0.0009077	0.00603	5.09	9.73
ENSG00000186832	KRT16	protein_coding	mRNA	up											47.03	0.0009993	0.00647	327.88	6.97
ENSG00000144711	IQSEC1	protein_coding	mRNA	down											0.44	0.0010119	0.00654	5.28	11.95
ENSG00000152795	HNRNPDL	protein_coding	mRNA	down											0.53	0.0011389	0.0072	37.65	70.61
ENSG00000130772	MED18	protein_coding	mRNA	up											1.72	0.0012316	0.00758	9.85	5.74
ENSG00000160695	VPS11	protein_coding	mRNA	down											0.58	0.0013063	0.00796	5.9	10.22
ENSG00000168140	VASN	protein_coding	mRNA	down											0.29	0.0013357	0.0081	7.34	25.3
ENSG00000154328	NEIL2	protein_coding	mRNA	down											0.57	0.0014144	0.00847	4.74	8.27
ENSG00000164687	FABP5	protein_coding	mRNA	up											25.55	0.0015192	0.00894	165.68	6.48
ENSG00000073282	TP63	protein_coding	mRNA	up											7.17	0.0018078	0.0103	28.68	4
ENSG00000168924	LETM1	protein_coding	mRNA	up											1.95	0.0019168	0.0108	7.8	4
ENSG00000107104	KANK1	protein_coding	mRNA	down											0.47	0.0019302	0.0109	5.01	10.7
ENSG00000185339	TCN2	protein_coding	mRNA	down											0.34	0.0020865	0.0116	6.8	19.82
ENSG00000152291	TGOLN2	protein_coding	mRNA	down											0.48	0.0022685	0.0123	20.13	42.12
ENSG00000164294	GPX8	protein_coding	mRNA	down											0.45	0.0022742	0.0123	5.93	13.2
ENSG00000171109	MFN1	protein_coding	mRNA	up											1.79	0.0022812	0.0124	10.56	5.9
ENSG00000162063	CCNF	protein_coding	mRNA	up											1.95	0.0023508	0.0127	7.81	4
ENSG00000134757	DSG3	protein_coding	mRNA	up											17.61	0.002436	0.0131	70.43	4
ENSG00000118162	KPTN	protein_coding	mRNA	up											2.08	0.0024437	0.0131	8.31	4
ENSG00000144749	LRIG1	protein_coding	mRNA	down											0.33	0.0025897	0.0137	5.93	17.76
ENSG00000135404	CD63	protein_coding	mRNA	down											0.5	0.0028345	0.0147	169.07	340.92
ENSG00000163947	ARHGEF3	protein_coding	mRNA	down											0.52	0.0029722	0.0152	5.43	10.53
ENSG00000155393	HEATR3	protein_coding	mRNA	up											1.59	0.0030333	0.0155	6.38	4
ENSG00000183255	PTTG1IP	protein_coding	mRNA	down											0.56	0.0030432	0.0155	62.43	112.46
ENSG00000180964	TCEAL8	protein_coding	mRNA	down											0.36	0.0032309	0.0163	21.49	59.57
ENSG00000137996	RTCA	protein_coding	mRNA	up											1.82	0.0033535	0.0168	11.73	6.46
ENSG00000174564	IL20RB	protein_coding	mRNA	up											9.49	0.0034258	0.0171	37.94	4
ENSG00000167656	LY6D	protein_coding	mRNA	up											25.26	0.0034384	0.0172	223.93	8.86
ENSG00000166311	SMPD1	protein_coding	mRNA	down											0.48	0.003449	0.0172	8.13	17.06
ENSG00000114779	ABHD14B	protein_coding	mRNA	down											0.43	0.0034971	0.0174	13.2	31.03
ENSG00000159403	C1R	protein_coding	mRNA	down											0.28	0.0035444	0.0176	28.09	99.12
ENSG00000165457	FOLR2	protein_coding	mRNA	down											0.45	0.0035716	0.0177	4.91	10.83
ENSG00000203880	PCMTD2	protein_coding	mRNA	down											0.52	0.0037732	0.0183	7.61	14.69
ENSG00000100605	ITPK1	protein_coding	mRNA	down											0.44	0.0038995	0.0188	10.14	23.26
ENSG00000178363	CALML3	protein_coding	mRNA	up											19.8	0.0039747	0.0191	79.21	4
ENSG00000171163	ZNF692	protein_coding	mRNA	up											2.11	0.0040424	0.0193	10.73	5.09
ENSG00000134755	DSC2	protein_coding	mRNA	up											5.32	0.0041621	0.0197	21.3	4
ENSG00000109113	RAB34	protein_coding	mRNA	down											0.41	0.0041652	0.0197	19.73	48.6
ENSG00000178585	CTNNBIP1	protein_coding	mRNA	up											2.28	0.0041654	0.0197	24.42	10.7
ENSG00000167695	FAM57A	protein_coding	mRNA	up											2.22	0.0041712	0.0197	18.18	8.18
ENSG00000076067	RBMS2	protein_coding	mRNA	down											0.56	0.0042761	0.0201	5.02	9
ENSG00000185479	KRT6B	protein_coding	mRNA	up											23.65	0.004297	0.0202	104.54	4.42
ENSG00000075624	ACTB	protein_coding	mRNA	down											0.56	0.0043313	0.0203	1613.92	2856.5
ENSG00000182326	C1S	protein_coding	mRNA	down											0.24	0.0044614	0.0207	20.96	87.9
ENSG00000143401	ANP32E	protein_coding	mRNA	up											1.86	0.0044755	0.0208	33.5	17.97
ENSG00000137975	CLCA2	protein_coding	mRNA	up											11.85	0.0044963	0.0208	47.38	4
ENSG00000089351	GRAMD1A	protein_coding	mRNA	down											0.47	0.0046717	0.0214	7.13	15.06
ENSG00000148926	ADM	protein_coding	mRNA	up											3.84	0.0046952	0.0215	27.89	7.25
ENSG00000065809	FAM107B	protein_coding	mRNA	down											0.39	0.0047077	0.0215	5.88	15.02
ENSG00000115738	ID2	protein_coding	mRNA	down											0.36	0.004823	0.0219	16.33	45.25
ENSG00000165092	ALDH1A1	protein_coding	mRNA	down											0.12	0.0049207	0.0223	9.55	79.63
ENSG00000129636	ITFG1	protein_coding	mRNA	down											0.63	0.0049266	0.0223	6.12	9.71
ENSG00000147400	CETN2	protein_coding	mRNA	down											0.48	0.0049633	0.0224	27.65	57.57
ENSG00000152642	GPD1L	protein_coding	mRNA	down											0.55	0.0050306	0.0227	5.53	10
ENSG00000151176	PLBD2	protein_coding	mRNA	down											0.54	0.0050382	0.0227	11.31	20.98
ENSG00000065717	TLE2	protein_coding	mRNA	down											0.37	0.0050839	0.0228	6.38	17.48
ENSG00000066855	MTFR1	protein_coding	mRNA	up											1.82	0.0051036	0.0229	7.27	4
ENSG00000185432	METTL7A	protein_coding	mRNA	down											0.24	0.005107	0.0229	10.03	41.59
ENSG00000188522	FAM83G	protein_coding	mRNA	up											2.49	0.0051607	0.0231	9.96	4
ENSG00000169136	ATF5	protein_coding	mRNA	up											2.21	0.0052225	0.0233	20.68	9.36
ENSG00000007923	DNAJC11	protein_coding	mRNA	up											1.66	0.0053489	0.0238	7.2	4.34
ENSG00000175110	MRPS22	protein_coding	mRNA	up											1.74	0.0054526	0.0242	9.66	5.55
ENSG00000132002	DNAJB1	protein_coding	mRNA	up											2.08	0.0055137	0.0243	76.21	36.57
ENSG00000141579	ZNF750	protein_coding	mRNA	up											4.92	0.0055476	0.0245	19.69	4
ENSG00000134046	MBD2	protein_coding	mRNA	up											1.98	0.0056466	0.0248	22.29	11.24
ENSG00000204160	ZDHHC18	protein_coding	mRNA	up											1.84	0.0057623	0.0253	11.53	6.25
ENSG00000215788	TNFRSF25	protein_coding	mRNA	up											2.15	0.0058635	0.0257	8.59	4
ENSG00000101311	FERMT1	protein_coding	mRNA	up											2.94	0.0059449	0.0259	11.74	4
ENSG00000136689	IL1RN	protein_coding	mRNA	up											7.52	0.0059965	0.0261	43	5.72
ENSG00000144659	SLC25A38	protein_coding	mRNA	down											0.5	0.0060318	0.0262	11.31	22.66
ENSG00000240857	RDH14	protein_coding	mRNA	down											0.58	0.006058	0.0263	8.86	15.38
ENSG00000130748	TMEM160	protein_coding	mRNA	up											2.76	0.006105	0.0264	12.9	4.67
ENSG00000163900	TMEM41A	protein_coding	mRNA	up											1.79	0.006133	0.0265	7.16	4
ENSG00000198876	DCAF12	protein_coding	mRNA	up											1.76	0.0061376	0.0265	16.44	9.32
ENSG00000119929	CUTC	protein_coding	mRNA	down											0.6	0.0062932	0.0271	7.16	11.9
ENSG00000069849	ATP1B3	protein_coding	mRNA	up											3.2	0.0063237	0.0272	133.66	41.73
ENSG00000173156	RHOD	protein_coding	mRNA	up											3.39	0.0063837	0.0274	33.18	9.8
ENSG00000161091	MFSD12	protein_coding	mRNA	up											2.16	0.0063868	0.0274	11.1	5.13
ENSG00000170855	TRIAP1	protein_coding	mRNA	up											1.64	0.0063946	0.0274	24.7	15.04
ENSG00000123892	RAB38	protein_coding	mRNA	up											4.06	0.0064722	0.0277	16.64	4.09
ENSG00000278540	ACACA	protein_coding	mRNA	up											1.72	0.006487	0.0277	7.29	4.23
ENSG00000101407	TTI1	protein_coding	mRNA	up											1.69	0.0066247	0.0281	8.6	5.1
ENSG00000102226	USP11	protein_coding	mRNA	down											0.46	0.0066741	0.0282	13.23	28.66
ENSG00000257704	INAFM1	protein_coding	mRNA	down											0.48	0.0067347	0.0284	11.27	23.51
ENSG00000151748	SAV1	protein_coding	mRNA	down											0.61	0.0068137	0.0286	6.52	10.76
ENSG00000169469	SPRR1B	protein_coding	mRNA	up											30.52	0.0070033	0.0293	146.46	4.8
ENSG00000143793	C1orf35	protein_coding	mRNA	up											1.72	0.0070083	0.0293	8.43	4.9
ENSG00000078070	MCCC1	protein_coding	mRNA	up											1.9	0.0070305	0.0293	8.9	4.68
ENSG00000174775	HRAS	protein_coding	mRNA	up											2.11	0.0070698	0.0295	34.13	16.14
ENSG00000198793	MTOR	protein_coding	mRNA	up											1.63	0.0070869	0.0295	7.18	4.41
ENSG00000126003	PLAGL2	protein_coding	mRNA	up											1.94	0.0071083	0.0296	8.07	4.16
ENSG00000180398	MCFD2	protein_coding	mRNA	down											0.53	0.0071669	0.0298	13.28	24.87
ENSG00000178934	LGALS7B	protein_coding	mRNA	up											15.74	0.007172	0.0298	62.96	4
ENSG00000165474	GJB2	protein_coding	mRNA	up											13.63	0.0072338	0.03	71.88	5.27
ENSG00000198826	ARHGAP11A	protein_coding	mRNA	up											1.78	0.0073766	0.0304	7.11	4
ENSG00000198554	WDHD1	protein_coding	mRNA	up											1.58	0.0077003	0.0316	6.33	4
ENSG00000105131	EPHX3	protein_coding	mRNA	up											5.59	0.0078715	0.0322	22.36	4
ENSG00000132423	COQ3	protein_coding	mRNA	up											1.83	0.007914	0.0322	8.34	4.54
ENSG00000129347	KRI1	protein_coding	mRNA	up											1.71	0.0080731	0.0328	15.2	8.91
ENSG00000130821	SLC6A8	protein_coding	mRNA	up											3.87	0.0081795	0.0332	32.34	8.36
ENSG00000129667	RHBDF2	protein_coding	mRNA	up											2.07	0.0082125	0.0332	8.3	4
ENSG00000126391	FRMD8	protein_coding	mRNA	up											2.23	0.008237	0.0333	23.56	10.58
ENSG00000213903	LTB4R	protein_coding	mRNA	up											3.14	0.008301	0.0335	12.58	4
ENSG00000156515	HK1	protein_coding	mRNA	up											1.9	0.0083594	0.0337	33.64	17.71
ENSG00000245848	CEBPA	protein_coding	mRNA	up											2.47	0.0083821	0.0338	9.88	4
ENSG00000115380	EFEMP1	protein_coding	mRNA	down											0.22	0.0084402	0.0339	9.49	44.07
ENSG00000168994	PXDC1	protein_coding	mRNA	down											0.46	0.0085229	0.0342	11.37	24.64
ENSG00000160193	WDR4	protein_coding	mRNA	up											1.67	0.0085591	0.0343	6.69	4
ENSG00000177352	CCDC71	protein_coding	mRNA	down											0.57	0.0086672	0.0347	10.72	18.76
ENSG00000029153	ARNTL2	protein_coding	mRNA	up											2.6	0.0086683	0.0347	10.42	4
ENSG00000138074	SLC5A6	protein_coding	mRNA	up											1.99	0.0090137	0.0359	7.98	4
ENSG00000113282	CLINT1	protein_coding	mRNA	up											1.96	0.0090659	0.036	18.62	9.5
ENSG00000052802	MSMO1	protein_coding	mRNA	up											2.41	0.0091341	0.0362	26.49	10.98
ENSG00000146904	EPHA1	protein_coding	mRNA	up											2.33	0.0092439	0.0365	9.3	4
ENSG00000086570	FAT2	protein_coding	mRNA	up											3.71	0.0092579	0.0365	14.83	4
ENSG00000067836	ROGDI	protein_coding	mRNA	up											1.76	0.0093091	0.0367	10.12	5.73
ENSG00000112763	BTN2A1	protein_coding	mRNA	down											0.6	0.009429	0.037	6.91	11.58
ENSG00000151690	MFSD6	protein_coding	mRNA	up											1.89	0.0094332	0.037	9.78	5.18
ENSG00000132746	ALDH3B2	protein_coding	mRNA	up											3.8	0.0094954	0.0372	15.2	4
ENSG00000160949	TONSL	protein_coding	mRNA	up											1.83	0.0096484	0.0377	7.31	4
ENSG00000115364	MRPL19	protein_coding	mRNA	up											1.61	0.0097501	0.038	8.04	4.99
ENSG00000136247	ZDHHC4	protein_coding	mRNA	down											0.53	0.0098477	0.0383	7.17	13.46
ENSG00000163956	LRPAP1	protein_coding	mRNA	down											0.52	0.0099494	0.0386	11.99	23.08
ENSG00000130695	CEP85	protein_coding	mRNA	up											1.8	0.0100491	0.0389	7.2	4
ENSG00000198646	NCOA6	protein_coding	mRNA	up											1.6	0.0100914	0.0391	7.24	4.51
ENSG00000105173	CCNE1	protein_coding	mRNA	up											1.77	0.0101199	0.0391	7.09	4
ENSG00000104825	NFKBIB	protein_coding	mRNA	up											1.86	0.0101201	0.0391	17.23	9.27
ENSG00000154813	DPH3	protein_coding	mRNA	down											0.65	0.0102885	0.0396	5.88	9.08
ENSG00000127463	EMC1	protein_coding	mRNA	up											1.68	0.0104353	0.04	8.85	5.26
ENSG00000112972	HMGCS1	protein_coding	mRNA	up											2.59	0.0105133	0.0403	18.17	7.01
ENSG00000105726	ATP13A1	protein_coding	mRNA	up											1.63	0.0105805	0.0405	9.9	6.08
ENSG00000167114	SLC27A4	protein_coding	mRNA	up											2.05	0.0106668	0.0408	17.71	8.65
ENSG00000147689	FAM83A	protein_coding	mRNA	up											5.54	0.0107141	0.0409	22.15	4
ENSG00000142669	SH3BGRL3	protein_coding	mRNA	up											2.12	0.0107581	0.041	161.07	75.85
ENSG00000174738	NR1D2	protein_coding	mRNA	down											0.5	0.0108479	0.0413	7.02	14.14
ENSG00000197747	S100A10	protein_coding	mRNA	up											2.79	0.0108542	0.0413	271.08	97.05
ENSG00000197696	NMB	protein_coding	mRNA	up											3	0.0108564	0.0413	20.84	6.94
ENSG00000125912	NCLN	protein_coding	mRNA	up											1.65	0.0109332	0.0415	23.11	14.03
ENSG00000188636	LDOC1L	protein_coding	mRNA	down											0.53	0.0110445	0.0417	5.95	11.18
ENSG00000154839	SKA1	protein_coding	mRNA	up											1.84	0.0110545	0.0417	7.35	4
ENSG00000133639	BTG1	protein_coding	mRNA	down											0.54	0.0110574	0.0417	35.44	66.01
ENSG00000158161	EYA3	protein_coding	mRNA	up											1.54	0.0111529	0.042	6.6	4.29
ENSG00000105559	PLEKHA4	protein_coding	mRNA	down											0.4	0.0112146	0.0422	8.24	20.46
ENSG00000177565	TBL1XR1	protein_coding	mRNA	up											1.8	0.0113049	0.0424	18.82	10.47
ENSG00000071894	CPSF1	protein_coding	mRNA	up											1.73	0.0113953	0.0427	20.15	11.66
ENSG00000037474	NSUN2	protein_coding	mRNA	up											1.91	0.0114024	0.0427	18.41	9.66
ENSG00000125398	SOX9	protein_coding	mRNA	up											3.44	0.0114162	0.0427	13.74	4
ENSG00000168246	UBTD2	protein_coding	mRNA	down											0.59	0.0114494	0.0428	9.93	16.76
ENSG00000141756	FKBP10	protein_coding	mRNA	down											0.23	0.0114682	0.0428	10.89	48.1
ENSG00000117450	PRDX1	protein_coding	mRNA	up											1.91	0.0115211	0.043	278.57	145.66
ENSG00000153774	CFDP1	protein_coding	mRNA	down											0.57	0.0115282	0.043	19.07	33.29
ENSG00000164134	NAA15	protein_coding	mRNA	up											1.53	0.011713	0.0436	6.14	4
ENSG00000107731	UNC5B	protein_coding	mRNA	up											2.8	0.01184	0.044	12.33	4.4
ENSG00000116815	CD58	protein_coding	mRNA	up											1.93	0.012133	0.0449	13.1	6.78
ENSG00000168556	ING2	protein_coding	mRNA	up											1.69	0.012153	0.0449	10.11	5.99
ENSG00000175756	AURKAIP1	protein_coding	mRNA	up											1.75	0.0121707	0.0449	64.21	36.72
ENSG00000051596	THOC3	protein_coding	mRNA	up											1.9	0.0122684	0.0451	7.58	4
ENSG00000177646	ACAD9	protein_coding	mRNA	up											1.73	0.0122711	0.0451	18.64	10.81
ENSG00000198680	TUSC1	protein_coding	mRNA	down											0.49	0.0123069	0.0452	8.87	17.96
ENSG00000110090	CPT1A	protein_coding	mRNA	down											0.5	0.0124881	0.0458	8.72	17.44
ENSG00000175216	CKAP5	protein_coding	mRNA	up											1.78	0.0125031	0.0458	13.84	7.75
ENSG00000140254	DUOXA1	protein_coding	mRNA	up											2.95	0.0125114	0.0458	11.8	4
ENSG00000173546	CSPG4	protein_coding	mRNA	down											0.41	0.0125176	0.0458	5.19	12.72
ENSG00000058262	SEC61A1	protein_coding	mRNA	up											1.64	0.012518	0.0458	105.54	64.4
ENSG00000108604	SMARCD2	protein_coding	mRNA	up											1.6	0.0125463	0.0458	33.51	20.88
ENSG00000070882	OSBPL3	protein_coding	mRNA	up											1.69	0.0126356	0.0461	6.75	4
ENSG00000117475	BLZF1	protein_coding	mRNA	up											1.74	0.0126549	0.0462	8.44	4.85
ENSG00000113658	SMAD5	protein_coding	mRNA	down											0.6	0.0126776	0.0462	6.26	10.46
ENSG00000053254	FOXN3	protein_coding	mRNA	down											0.6	0.0127248	0.0463	5.17	8.67
ENSG00000168385	SEPT2	protein_coding	mRNA	down											0.56	0.0128358	0.0466	38.65	69.33
ENSG00000188064	WNT7B	protein_coding	mRNA	up											2.43	0.0128801	0.0467	9.71	4
ENSG00000059728	MXD1	protein_coding	mRNA	up											2.99	0.0129345	0.0469	11.96	4
ENSG00000182379	NXPH4	protein_coding	mRNA	up											3.63	0.0130407	0.0472	14.51	4
ENSG00000180739	S1PR5	protein_coding	mRNA	up											2.67	0.0131202	0.0474	10.7	4
ENSG00000235173	HGH1	protein_coding	mRNA	up											1.7	0.0131729	0.0476	10.36	6.1
ENSG00000125775	SDCBP2	protein_coding	mRNA	up											3.29	0.0133943	0.0482	17.27	5.25
ENSG00000165271	NOL6	protein_coding	mRNA	up											1.74	0.0134045	0.0482	11	6.32
ENSG00000130309	COLGALT1	protein_coding	mRNA	up											1.74	0.0134297	0.0482	32.13	18.43
ENSG00000048162	NOP16	protein_coding	mRNA	up											1.95	0.0135235	0.0485	10.17	5.22
ENSG00000089220	PEBP1	protein_coding	mRNA	down											0.56	0.0135257	0.0485	111.42	198.1
ENSG00000146733	PSPH	protein_coding	mRNA	up											1.99	0.0135297	0.0485	7.95	4
ENSG00000107819	SFXN3	protein_coding	mRNA	down											0.53	0.0135665	0.0486	6.99	13.18
ENSG00000008283	CYB561	protein_coding	mRNA	up											1.79	0.0135739	0.0486	17.59	9.83
ENSG00000129657	SEC14L1	protein_coding	mRNA	down											0.61	0.0135993	0.0486	5.11	8.33
ENSG00000188505	NCCRP1	protein_coding	mRNA	up											6.12	0.0136169	0.0486	26.22	4.29
ENSG00000012211	PRICKLE3	protein_coding	mRNA	up											1.74	0.0136556	0.0487	6.98	4
ENSG00000144848	ATG3	protein_coding	mRNA	up											1.69	0.0136838	0.0487	11.55	6.82
ENSG00000136021	SCYL2	protein_coding	mRNA	up											1.59	0.0139078	0.0494	7.94	4.99
ENSG00000157379	DHRS1	protein_coding	mRNA	up											1.98	0.0139178	0.0494	9.82	4.95
ENSG00000164251	F2RL1	protein_coding	mRNA	up											2.8	0.0140504	0.0498	11.21	4
ENSG00000183943	PRKX	protein_coding	mRNA	up											2.51	0.0140768	0.0498	10.04	4

## Sheet: stage2-131
Ensembl_Gene_ID	Gene Symbol	Gene_Biotype	Biotype	style	Fold-change(Stage1_Normal)	P-value(Stage1_Normal)	FDR(Stage1_Normal)	mean(Stage1)(Stage1_Normal)	mean(Normal)(Stage1_Normal)	Fold-change(Stage2_Normal)	P-value(Stage2_Normal)	FDR(Stage2_Normal)	mean(Stage2)(Stage2_Normal)	mean(Normal)(Stage2_Normal)	Fold-change(Stage34_Normal)	P-value(Stage34_Normal)	FDR(Stage34_Normal)	mean(Stage34)(Stage34_Normal)	mean(Normal)(Stage34_Normal)
ENSG00000022267	FHL1	protein_coding	mRNA	down						0.039	1e-07	1e-07	4.63	118.21
ENSG00000133104	SPG20	protein_coding	mRNA	down						0.23	1e-07	1e-07	5.44	23.83
ENSG00000135736	CCDC102A	protein_coding	mRNA	down						0.43	1e-07	3.65e-06	4.73	10.99
ENSG00000163171	CDC42EP3	protein_coding	mRNA	down						0.24	1e-07	1e-07	5	21.06
ENSG00000165609	NUDT5	protein_coding	mRNA	up						3.24	1e-07	1e-07	14.45	4.46
ENSG00000179348	GATA2	protein_coding	mRNA	down						0.24	1e-07	1e-07	4.81	19.81
ENSG00000182534	MXRA7	protein_coding	mRNA	down						0.14	1e-07	1e-07	4.9	33.86
ENSG00000184014	DENND5A	protein_coding	mRNA	down						0.38	1e-07	3.65e-06	4.81	12.63
ENSG00000184205	TSPYL2	protein_coding	mRNA	down						0.21	1e-07	1e-07	5.34	25.86
ENSG00000163751	CPA3	protein_coding	mRNA	down						0.29	3e-07	9.93e-06	4.7	16.11
ENSG00000197614	MFAP5	protein_coding	mRNA	down						0.11	1.3e-06	3.68e-05	5.27	46.73
ENSG00000125503	PPP1R12C	protein_coding	mRNA	down						0.32	1.07e-05	0.000217	10.72	33.31
ENSG00000177303	CASKIN2	protein_coding	mRNA	down						0.38	2.33e-05	0.000395	6.18	16.15
ENSG00000105245	NUMBL	protein_coding	mRNA	down						0.43	2.57e-05	0.000429	5.18	12.06
ENSG00000180304	OAZ2	protein_coding	mRNA	down						0.45	3.35e-05	0.000525	8.32	18.42
ENSG00000159322	ADPGK	protein_coding	mRNA	up						2.35	3.39e-05	0.000528	10.78	4.6
ENSG00000085760	MTIF2	protein_coding	mRNA	up						2.16	4.06e-05	0.000612	11.55	5.34
ENSG00000143374	TARS2	protein_coding	mRNA	up						2.21	6.07e-05	0.000864	11.32	5.13
ENSG00000176953	NFATC2IP	protein_coding	mRNA	up						2.21	6.43e-05	0.000907	13.02	5.89
ENSG00000122035	RASL11A	protein_coding	mRNA	down						0.24	8.38e-05	0.00112	5.13	21.5
ENSG00000166848	TERF2IP	protein_coding	mRNA	down						0.43	9.44e-05	0.00122	16.85	39.44
ENSG00000170776	AKAP13	protein_coding	mRNA	down						0.38	0.0001011	0.00129	5.76	14.96
ENSG00000257923	CUX1	protein_coding	mRNA	down						0.38	0.0001607	0.00181	5.74	15.11
ENSG00000136937	NCBP1	protein_coding	mRNA	up						2.11	0.0002137	0.00227	10.06	4.77
ENSG00000182511	FES	protein_coding	mRNA	down						0.46	0.0002289	0.00239	4.92	10.67
ENSG00000140577	CRTC3	protein_coding	mRNA	down						0.57	0.0002336	0.00243	4.69	8.26
ENSG00000179632	MAF1	protein_coding	mRNA	down						0.55	0.0005644	0.00494	46.76	84.63
ENSG00000122545	SEPT7	protein_coding	mRNA	down						0.49	0.0006343	0.00537	12.86	26.13
ENSG00000154473	BUB3	protein_coding	mRNA	up						1.92	0.0006567	0.00552	15.82	8.24
ENSG00000196262	PPIA	protein_coding	mRNA	up						1.85	0.0006934	0.00573	100.83	54.37
ENSG00000197136	PCNXL3	protein_coding	mRNA	up						1.89	0.0008207	0.00656	11.54	6.1
ENSG00000105137	SYDE1	protein_coding	mRNA	down						0.31	0.0008732	0.00689	5.47	17.91
ENSG00000109472	CPE	protein_coding	mRNA	down						0.18	0.0009224	0.00723	9.78	55.83
ENSG00000160310	PRMT2	protein_coding	mRNA	down						0.52	0.0010135	0.00787	9.96	19
ENSG00000148229	POLE3	protein_coding	mRNA	up						2.02	0.0010897	0.00836	45.32	22.49
ENSG00000179958	DCTPP1	protein_coding	mRNA	up						1.9	0.0012307	0.00924	31.25	16.48
ENSG00000243749	ZMYM6NB	protein_coding	mRNA	down						0.57	0.0013227	0.00974	5.21	9.2
ENSG00000131467	PSME3	protein_coding	mRNA	up						1.84	0.0013721	0.00997	24.27	13.21
ENSG00000185989	RASA3	protein_coding	mRNA	down						0.56	0.001386	0.01	4.74	8.53
ENSG00000167202	TBC1D2B	protein_coding	mRNA	down						0.55	0.0014302	0.0102	5.06	9.16
ENSG00000124785	NRN1	protein_coding	mRNA	down						0.35	0.0015039	0.0106	5.23	15.06
ENSG00000132341	RAN	protein_coding	mRNA	up						1.84	0.0015495	0.0108	74.15	40.22
ENSG00000123415	SMUG1	protein_coding	mRNA	up						1.81	0.001619	0.0111	7.45	4.11
ENSG00000215717	TMEM167B	protein_coding	mRNA	down						0.55	0.0017248	0.0117	9.3	16.87
ENSG00000113649	TCERG1	protein_coding	mRNA	up						1.73	0.0018861	0.0125	7.91	4.57
ENSG00000166295	ANAPC16	protein_coding	mRNA	down						0.56	0.002013	0.0132	22.46	39.99
ENSG00000142002	DPP9	protein_coding	mRNA	up						1.84	0.0023175	0.0147	9.21	5.02
ENSG00000177311	ZBTB38	protein_coding	mRNA	down						0.57	0.0025595	0.0158	4.8	8.37
ENSG00000108671	PSMD11	protein_coding	mRNA	up						1.76	0.0027782	0.0168	19.18	10.92
ENSG00000103591	AAGAB	protein_coding	mRNA	up						1.84	0.0033865	0.0195	17.36	9.42
ENSG00000109919	MTCH2	protein_coding	mRNA	up						1.77	0.0035127	0.0202	29.45	16.67
ENSG00000125740	FOSB	protein_coding	mRNA	down						0.19	0.003691	0.021	7.62	39.89
ENSG00000101158	NELFCD	protein_coding	mRNA	up						1.77	0.0038001	0.0215	16.58	9.38
ENSG00000111581	NUP107	protein_coding	mRNA	up						1.85	0.004121	0.0231	7.87	4.26
ENSG00000187522	HSPA14	protein_coding	mRNA	up						1.68	0.0042177	0.0235	6.7	4
ENSG00000179115	FARSA	protein_coding	mRNA	up						1.89	0.0044171	0.0244	35.09	18.55
ENSG00000187531	SIRT7	protein_coding	mRNA	up						1.67	0.004424	0.0244	6.68	4
ENSG00000136295	TTYH3	protein_coding	mRNA	up						2.63	0.0044302	0.0244	16.6	6.31
ENSG00000100814	CCNB1IP1	protein_coding	mRNA	down						0.5	0.0045041	0.0246	7.87	15.82
ENSG00000167112	TRUB2	protein_coding	mRNA	up						1.79	0.0046652	0.0252	7.76	4.35
ENSG00000126088	UROD	protein_coding	mRNA	down						0.57	0.0047896	0.0257	18.8	32.92
ENSG00000087088	BAX	protein_coding	mRNA	up						1.85	0.0048666	0.026	29.49	15.91
ENSG00000074590	NUAK1	protein_coding	mRNA	down						0.47	0.0050298	0.0267	4.92	10.5
ENSG00000170345	FOS	protein_coding	mRNA	down						0.14	0.0052796	0.0277	50.03	347.55
ENSG00000221890	NPTXR	protein_coding	mRNA	down						0.51	0.005644	0.0293	4.76	9.26
ENSG00000159259	CHAF1B	protein_coding	mRNA	up						1.74	0.00586	0.0302	6.98	4
ENSG00000113269	RNF130	protein_coding	mRNA	down						0.55	0.0059441	0.0305	5.3	9.68
ENSG00000172493	AFF1	protein_coding	mRNA	down						0.5	0.0060474	0.0309	5.89	11.71
ENSG00000150593	PDCD4	protein_coding	mRNA	down						0.44	0.0062084	0.0314	16.8	38.55
ENSG00000164587	RPS14	protein_coding	mRNA	down						0.55	0.0063365	0.0319	132.64	239.69
ENSG00000184117	NIPSNAP1	protein_coding	mRNA	up						1.93	0.0064507	0.0324	23.28	12.06
ENSG00000029725	RABEP1	protein_coding	mRNA	down						0.59	0.006494	0.0326	6.48	10.99
ENSG00000100280	AP1B1	protein_coding	mRNA	up						1.73	0.0065467	0.0328	22.46	12.99
ENSG00000178691	SUZ12	protein_coding	mRNA	up						1.68	0.0068163	0.0338	9.65	5.75
ENSG00000005001	PRSS22	protein_coding	mRNA	up						3.33	0.0069999	0.0344	19.93	5.98
ENSG00000072864	NDE1	protein_coding	mRNA	up						2.05	0.0070082	0.0345	8.21	4
ENSG00000161204	ABCF3	protein_coding	mRNA	up						1.64	0.0070807	0.0347	16.09	9.8
ENSG00000276180	HIST1H4I	protein_coding	mRNA	up						2.76	0.00722	0.0352	11.26	4.09
ENSG00000078804	TP53INP2	protein_coding	mRNA	down						0.39	0.0072458	0.0353	7.67	19.43
ENSG00000136450	SRSF1	protein_coding	mRNA	up						1.63	0.0072721	0.0354	68.39	42.04
ENSG00000055950	MRPL43	protein_coding	mRNA	down						0.63	0.0074406	0.0358	13.92	22.1
ENSG00000182628	SKA2	protein_coding	mRNA	up						1.73	0.0076701	0.0366	20.36	11.77
ENSG00000108424	KPNB1	protein_coding	mRNA	up						1.69	0.0079973	0.0378	38.74	22.9
ENSG00000143373	ZNF687	protein_coding	mRNA	up						1.68	0.0080117	0.0378	7.9	4.72
ENSG00000138496	PARP9	protein_coding	mRNA	up						2.55	0.0080381	0.0378	15.14	5.94
ENSG00000133895	MEN1	protein_coding	mRNA	up						1.62	0.0080927	0.038	11.73	7.23
ENSG00000138413	IDH1	protein_coding	mRNA	up						2.39	0.0082409	0.0386	19.95	8.36
ENSG00000183020	AP2A2	protein_coding	mRNA	down						0.63	0.0082949	0.0387	6.57	10.48
ENSG00000161970	RPL26	protein_coding	mRNA	down						0.52	0.0084568	0.0392	101.7	196.89
ENSG00000050165	DKK3	protein_coding	mRNA	down						0.38	0.0084648	0.0392	6.59	17.43
ENSG00000109685	WHSC1	protein_coding	mRNA	up						1.77	0.0086088	0.0398	7.1	4
ENSG00000169245	CXCL10	protein_coding	mRNA	up						10.19	0.0086164	0.0398	40.76	4
ENSG00000131507	NDFIP1	protein_coding	mRNA	down						0.61	0.0086653	0.0399	15.98	26.08
ENSG00000173281	PPP1R3B	protein_coding	mRNA	down						0.43	0.0087034	0.04	6.44	15.06
ENSG00000110696	C11orf58	protein_coding	mRNA	down						0.61	0.0087276	0.0401	11.84	19.27
ENSG00000085999	RAD54L	protein_coding	mRNA	up						1.75	0.0087339	0.0401	7.02	4
ENSG00000177542	SLC25A22	protein_coding	mRNA	up						1.83	0.008769	0.0402	7.32	4
ENSG00000101040	ZMYND8	protein_coding	mRNA	up						1.67	0.0090373	0.0412	6.66	4
ENSG00000170502	NUDT9	protein_coding	mRNA	down						0.57	0.0091068	0.0415	8.02	14.12
ENSG00000198478	SH3BGRL2	protein_coding	mRNA	down						0.44	0.0091459	0.0416	5.4	12.25
ENSG00000014641	MDH1	protein_coding	mRNA	up						1.58	0.0091887	0.0417	33.14	21.03
ENSG00000141905	NFIC	protein_coding	mRNA	down						0.46	0.009237	0.0419	11.66	25.46
ENSG00000145685	LHFPL2	protein_coding	mRNA	down						0.65	0.0093751	0.0423	4.65	7.11
ENSG00000177548	RABEP2	protein_coding	mRNA	up						1.62	0.0095574	0.043	7.97	4.91
ENSG00000142676	RPL11	protein_coding	mRNA	down						0.59	0.0096295	0.0431	372.74	630
ENSG00000171940	ZNF217	protein_coding	mRNA	up						1.98	0.0096668	0.0433	9.28	4.69
ENSG00000101182	PSMA7	protein_coding	mRNA	up						1.58	0.0096999	0.0433	131.44	83.07
ENSG00000140157	NIPA2	protein_coding	mRNA	up						1.71	0.009789	0.0437	10.55	6.19
ENSG00000094916	CBX5	protein_coding	mRNA	up						1.85	0.0098434	0.0439	10.63	5.74
ENSG00000197766	CFD	protein_coding	mRNA	down						0.3	0.0100339	0.0445	7.98	26.9
ENSG00000108509	CAMTA2	protein_coding	mRNA	down						0.61	0.0102126	0.045	6.57	10.68
ENSG00000197903	HIST1H2BK	protein_coding	mRNA	up						3.37	0.0104657	0.0458	86.72	25.69
ENSG00000101400	SNTA1	protein_coding	mRNA	down						0.5	0.010548	0.046	8.29	16.53
ENSG00000180573	HIST1H2AC	protein_coding	mRNA	up						3.3	0.0107132	0.0465	27.86	8.45
ENSG00000177917	ARL6IP6	protein_coding	mRNA	up						1.77	0.0107896	0.0468	9.47	5.35
ENSG00000188554	NBR1	protein_coding	mRNA	down						0.61	0.0108796	0.0471	13.46	22.19
ENSG00000140983	RHOT2	protein_coding	mRNA	up						1.63	0.0109966	0.0474	18.54	11.37
ENSG00000184432	COPB2	protein_coding	mRNA	up						1.62	0.0110346	0.0475	23.45	14.52
ENSG00000078081	LAMP3	protein_coding	mRNA	up						3.12	0.0111678	0.0479	12.46	4
ENSG00000130706	ADRM1	protein_coding	mRNA	up						1.58	0.0112144	0.048	70.17	44.48
ENSG00000169679	BUB1	protein_coding	mRNA	up						1.73	0.011289	0.0482	6.91	4
ENSG00000136875	PRPF4	protein_coding	mRNA	up						1.67	0.0112908	0.0482	16.19	9.68
ENSG00000163961	RNF168	protein_coding	mRNA	up						2.08	0.0113225	0.0483	9.86	4.74
ENSG00000167925	GHDC	protein_coding	mRNA	down						0.55	0.011361	0.0484	6.33	11.48
ENSG00000136161	RCBTB2	protein_coding	mRNA	down						0.58	0.0113866	0.0484	5.18	8.91
ENSG00000138231	DBR1	protein_coding	mRNA	up						1.6	0.0114893	0.0488	8.01	5.01
ENSG00000134851	TMEM165	protein_coding	mRNA	up						1.61	0.0115506	0.0489	14.4	8.92
ENSG00000128641	MYO1B	protein_coding	mRNA	up						2.62	0.0115969	0.049	11.78	4.5
ENSG00000087510	TFAP2C	protein_coding	mRNA	up						2.49	0.0117567	0.0496	15.72	6.32
ENSG00000117691	NENF	protein_coding	mRNA	down						0.52	0.0118049	0.0498	44.62	85.6
ENSG00000169105	CHST14	protein_coding	mRNA	down						0.54	0.0118453	0.0499	6.48	12.1

## Sheet: stage1-116
Ensembl_Gene_ID	Gene Symbol	Gene_Biotype	Biotype	style	Fold-change(Stage1_Normal)	P-value(Stage1_Normal)	FDR(Stage1_Normal)	mean(Stage1)(Stage1_Normal)	mean(Normal)(Stage1_Normal)	Fold-change(Stage2_Normal)	P-value(Stage2_Normal)	FDR(Stage2_Normal)	mean(Stage2)(Stage2_Normal)	mean(Normal)(Stage2_Normal)	Fold-change(Stage34_Normal)	P-value(Stage34_Normal)	FDR(Stage34_Normal)	mean(Stage34)(Stage34_Normal)	mean(Normal)(Stage34_Normal)
ENSG00000004776	HSPB6	protein_coding	mRNA	down	0.027	1e-07	1e-07	5.23	194.93
ENSG00000065882	TBC1D1	protein_coding	mRNA	down	0.14	1e-07	1e-07	6.18	43.51
ENSG00000075239	ACAT1	protein_coding	mRNA	down	0.3	1e-07	3.11e-06	5.07	17.04
ENSG00000091436	pk	protein_coding	mRNA	down	0.22	1e-07	1e-07	4.99	22.28
ENSG00000118257	NRP2	protein_coding	mRNA	down	0.27	1e-07	1e-07	4.89	18.45
ENSG00000126351	THRA	protein_coding	mRNA	down	0.22	1e-07	1e-07	5.08	23.49
ENSG00000130176	CNN1	protein_coding	mRNA	down	0.0076	1e-07	1e-07	5.33	697.68
ENSG00000154734	ADAMTS1	protein_coding	mRNA	down	0.09	1e-07	1e-07	4.97	54.92
ENSG00000189058	APOD	protein_coding	mRNA	down	0.062	1e-07	1e-07	5.44	87.4
ENSG00000155324	GRAMD3	protein_coding	mRNA	down	0.41	8e-07	1.98e-05	4.82	11.79
ENSG00000115468	EFHD1	protein_coding	mRNA	down	0.18	1e-06	2.41e-05	5.18	29.54
ENSG00000166797	FAM96A	protein_coding	mRNA	up	2.48	1.5e-06	3.42e-05	18.1	7.3
ENSG00000118096	IFT46	protein_coding	mRNA	down	0.43	1.9e-06	4.16e-05	5.11	11.86
ENSG00000120688	WBP4	protein_coding	mRNA	down	0.45	1.9e-06	4.16e-05	6.54	14.57
ENSG00000164056	SPRY1	protein_coding	mRNA	down	0.18	5.3e-06	0.000102	5.83	32.06
ENSG00000188536	HBA2	protein_coding	mRNA	down	0.26	8e-05	0.000957	5.26	20.1
ENSG00000169231	THBS3	protein_coding	mRNA	down	0.42	0.0001152	0.0013	5.21	12.49
ENSG00000244734	HBB	protein_coding	mRNA	down	0.12	0.0001403	0.00152	7.44	61.76
ENSG00000081803	CADPS2	protein_coding	mRNA	down	0.44	0.0001744	0.00181	5.04	11.33
ENSG00000173918	C1QTNF1	protein_coding	mRNA	down	0.42	0.0005157	0.00438	5.09	12.18
ENSG00000204899	MZT1	protein_coding	mRNA	up	2.09	0.0009302	0.00708	15.05	7.19
ENSG00000143106	PSMA5	protein_coding	mRNA	up	1.79	0.001274	0.00909	23.09	12.89
ENSG00000111775	COX6A1	protein_coding	mRNA	up	1.82	0.001408	0.00978	105.51	58.02
ENSG00000185043	CIB1	protein_coding	mRNA	up	2.32	0.0014408	0.00996	137.54	59.23
ENSG00000136205	TNS3	protein_coding	mRNA	down	0.49	0.0015017	0.0103	5.31	10.88
ENSG00000105520	LPPR2	protein_coding	mRNA	down	0.44	0.0017047	0.0113	6.07	13.94
ENSG00000109686	SH3D19	protein_coding	mRNA	down	0.51	0.001732	0.0114	5.42	10.54
ENSG00000062716	VMP1	protein_coding	mRNA	up	2.33	0.0019049	0.0122	40.43	17.39
ENSG00000108100	CCNY	protein_coding	mRNA	down	0.55	0.0019192	0.0122	12.34	22.44
ENSG00000110057	UNC93B1	protein_coding	mRNA	up	2.73	0.0020558	0.0129	16.58	6.07
ENSG00000133657	ATP13A3	protein_coding	mRNA	up	2.32	0.0026288	0.0157	12.86	5.54
ENSG00000134202	GSTM3	protein_coding	mRNA	down	0.26	0.0030296	0.0176	6.85	26.1
ENSG00000137497	NUMA1	protein_coding	mRNA	down	0.53	0.0031094	0.018	12.7	23.86
ENSG00000176340	COX8A	protein_coding	mRNA	up	1.77	0.0031619	0.0183	285.09	160.64
ENSG00000119640	ACYP1	protein_coding	mRNA	up	1.96	0.0035494	0.02	7.84	4
ENSG00000159792	PSKH1	protein_coding	mRNA	down	0.54	0.0037875	0.0211	7.23	13.37
ENSG00000072071	ADGRL1	protein_coding	mRNA	down	0.52	0.0037984	0.0211	5.05	9.72
ENSG00000168785	TSPAN5	protein_coding	mRNA	down	0.57	0.0039927	0.0219	4.89	8.52
ENSG00000165655	ZNF503	protein_coding	mRNA	down	0.4	0.0040772	0.0223	8.86	22.35
ENSG00000136159	NUDT15	protein_coding	mRNA	up	1.9	0.0041557	0.0226	17.56	9.24
ENSG00000051523	CYBA	protein_coding	mRNA	up	2.96	0.004244	0.023	40.46	13.66
ENSG00000144580	RQCD1	protein_coding	mRNA	up	1.7	0.0043635	0.0235	13.42	7.91
ENSG00000162734	PEA15	protein_coding	mRNA	down	0.56	0.0046183	0.0246	65.44	117.72
ENSG00000147862	NFIB	protein_coding	mRNA	down	0.48	0.0046934	0.0248	5.47	11.3
ENSG00000182247	UBE2E2	protein_coding	mRNA	down	0.49	0.0049523	0.0259	6.05	12.35
ENSG00000163714	U2SURP	protein_coding	mRNA	up	1.81	0.0051277	0.0265	13.35	7.39
ENSG00000115762	PLEKHB2	protein_coding	mRNA	up	1.63	0.0056704	0.0288	14.39	8.81
ENSG00000162961	DPY30	protein_coding	mRNA	up	1.69	0.0057095	0.0289	20.19	11.95
ENSG00000238227	C9orf69	protein_coding	mRNA	up	1.72	0.0058183	0.0294	20.18	11.72
ENSG00000214046	SMIM7	protein_coding	mRNA	down	0.59	0.0058534	0.0295	6.8	11.46
ENSG00000217555	CKLF	protein_coding	mRNA	up	2.02	0.0060229	0.0301	11.29	5.59
ENSG00000137288	UQCC2	protein_coding	mRNA	up	1.94	0.006025	0.0301	10.48	5.4
ENSG00000158201	ABHD3	protein_coding	mRNA	up	1.8	0.006112	0.0304	7.21	4
ENSG00000082213	C5orf22	protein_coding	mRNA	up	1.81	0.0061198	0.0304	7.45	4.11
ENSG00000145191	EIF2B5	protein_coding	mRNA	up	1.92	0.0061617	0.0306	15.08	7.86
ENSG00000138035	PNPT1	protein_coding	mRNA	up	1.71	0.0062149	0.0308	7.61	4.45
ENSG00000147872	PLIN2	protein_coding	mRNA	down	0.41	0.006335	0.0312	6.22	15.33
ENSG00000213015	ZNF580	protein_coding	mRNA	down	0.52	0.0063664	0.0312	7.25	13.93
ENSG00000185305	ARL15	protein_coding	mRNA	down	0.57	0.0064958	0.0317	5.03	8.86
ENSG00000116667	C1orf21	protein_coding	mRNA	down	0.51	0.0065431	0.0318	6.16	12.19
ENSG00000139343	SNRPF	protein_coding	mRNA	up	1.84	0.0065566	0.0318	25.16	13.64
ENSG00000178913	TAF7	protein_coding	mRNA	down	0.5	0.0067137	0.0324	34.4	68.36
ENSG00000023191	RNH1	protein_coding	mRNA	down	0.6	0.0071038	0.034	23.83	39.92
ENSG00000158042	MRPL17	protein_coding	mRNA	up	1.66	0.0071164	0.034	29.79	17.97
ENSG00000167608	TMC4	protein_coding	mRNA	up	2.73	0.0073088	0.0346	18.84	6.9
ENSG00000169813	HNRNPF	protein_coding	mRNA	up	1.79	0.0074956	0.0352	101.66	56.87
ENSG00000104529	EEF1D	protein_coding	mRNA	down	0.58	0.0074981	0.0352	14.35	24.81
ENSG00000178573	MAF	protein_coding	mRNA	down	0.36	0.0075251	0.0353	7.44	20.91
ENSG00000118939	UCHL3	protein_coding	mRNA	up	1.98	0.0075278	0.0353	7.91	4
ENSG00000162745	OLFML2B	protein_coding	mRNA	down	0.49	0.0076368	0.0357	5.16	10.59
ENSG00000100744	GSKIP	protein_coding	mRNA	up	1.67	0.0079167	0.0368	7.12	4.26
ENSG00000119537	KDSR	protein_coding	mRNA	down	0.59	0.0080166	0.0372	7.48	12.75
ENSG00000110328	GALNT18	protein_coding	mRNA	down	0.49	0.0083252	0.0383	5.47	11.1
ENSG00000102393	GLA	protein_coding	mRNA	up	1.89	0.0084071	0.0385	16.82	8.89
ENSG00000110880	CORO1C	protein_coding	mRNA	down	0.57	0.0084136	0.0385	24.39	42.42
ENSG00000163694	RBM47	protein_coding	mRNA	up	2.41	0.0084593	0.0387	9.64	4
ENSG00000157045	NTAN1	protein_coding	mRNA	down	0.61	0.0084917	0.0388	6.38	10.44
ENSG00000080503	SMARCA2	protein_coding	mRNA	down	0.49	0.0086166	0.0391	11.54	23.38
ENSG00000164924	YWHAZ	protein_coding	mRNA	up	1.76	0.0089619	0.0401	127.57	72.39
ENSG00000101220	C20orf27	protein_coding	mRNA	down	0.45	0.0090118	0.0403	15.1	33.29
ENSG00000164109	MAD2L1	protein_coding	mRNA	up	1.81	0.0090689	0.0405	7.25	4
ENSG00000164104	HMGB2	protein_coding	mRNA	up	2.27	0.0092355	0.0412	101.99	44.96
ENSG00000081791	KIAA0141	protein_coding	mRNA	down	0.61	0.0092378	0.0412	7.1	11.66
ENSG00000175567	UCP2	protein_coding	mRNA	up	3.08	0.009304	0.0414	31.71	10.28
ENSG00000111799	COL12A1	protein_coding	mRNA	down	0.29	0.0093041	0.0414	8.3	28.97
ENSG00000120451	SNX19	protein_coding	mRNA	down	0.59	0.0093071	0.0414	5.75	9.71
ENSG00000024422	EHD2	protein_coding	mRNA	down	0.27	0.009391	0.0416	24.78	90.71
ENSG00000077514	POLD3	protein_coding	mRNA	up	1.62	0.0095252	0.0421	7.93	4.88
ENSG00000187446	CHP1	protein_coding	mRNA	up	1.77	0.0096279	0.0425	33.81	19.07
ENSG00000124942	AHNAK	protein_coding	mRNA	down	0.42	0.0098229	0.0432	42.11	100.77
ENSG00000129255	MPDU1	protein_coding	mRNA	up	1.82	0.0098715	0.0433	21.32	11.69
ENSG00000182117	NOP10	protein_coding	mRNA	up	1.61	0.0098744	0.0433	142.25	88.23
ENSG00000141934	PPAP2C	protein_coding	mRNA	up	2.5	0.0099825	0.0438	14.85	5.94
ENSG00000185909	KLHDC8B	protein_coding	mRNA	down	0.38	0.0101272	0.0441	10.53	27.56
ENSG00000183684	ALYREF	protein_coding	mRNA	up	1.84	0.0101516	0.0442	67.91	36.91
ENSG00000161921	CXCL16	protein_coding	mRNA	up	2.59	0.0103006	0.0446	34.45	13.32
ENSG00000116977	LGALS8	protein_coding	mRNA	up	1.68	0.0103155	0.0446	6.72	4
ENSG00000101665	SMAD7	protein_coding	mRNA	down	0.55	0.0103204	0.0446	6.35	11.55
ENSG00000140365	COMMD4	protein_coding	mRNA	up	1.87	0.0104578	0.0451	13.61	7.29
ENSG00000107874	CUEDC2	protein_coding	mRNA	down	0.59	0.0104591	0.0451	31.58	53.7
ENSG00000184967	NOC4L	protein_coding	mRNA	up	1.65	0.0104905	0.0452	15.84	9.58
ENSG00000133110	POSTN	protein_coding	mRNA	down	0.26	0.0109175	0.0465	6.88	26.23
ENSG00000161981	SNRNP25	protein_coding	mRNA	up	1.87	0.0110309	0.0469	13.52	7.22
ENSG00000152240	HAUS1	protein_coding	mRNA	up	1.72	0.0110976	0.047	12.48	7.26
ENSG00000005020	SKAP2	protein_coding	mRNA	up	1.64	0.0111628	0.0473	6.55	4
ENSG00000103512	NOMO1	protein_coding	mRNA	up	1.76	0.0113216	0.0477	8.38	4.76
ENSG00000173821	RNF213	protein_coding	mRNA	up	2.22	0.0113585	0.0478	8.88	4
ENSG00000081870	HSPB11	protein_coding	mRNA	up	1.78	0.0114277	0.048	11.53	6.48
ENSG00000205364	MT1M	protein_coding	mRNA	down	0.41	0.0115621	0.0484	5.25	12.85
ENSG00000162607	USP1	protein_coding	mRNA	up	1.75	0.0115743	0.0484	21.96	12.55
ENSG00000079805	DNM2	protein_coding	mRNA	up	1.7	0.0117298	0.049	11.92	7.02
ENSG00000103490	PYCARD	protein_coding	mRNA	up	2.88	0.0117604	0.0491	17.66	6.13
ENSG00000084764	MAPRE3	protein_coding	mRNA	down	0.58	0.0118384	0.0493	5.34	9.29
ENSG00000120509	PDZD11	protein_coding	mRNA	up	1.63	0.0118922	0.0495	35.7	21.93
ENSG00000138794	CASP6	protein_coding	mRNA	up	1.85	0.0119169	0.0495	11.04	5.97
ENSG00000102871	TRADD	protein_coding	mRNA	up	1.84	0.0120708	0.05	11.91	6.46
