# Supplementary material for: Integrated Analysis of ceRNA Regulatory Network Associated With Tumor Stage in Cervical Cancer
Source: Front Genet. 2021 Mar 23;12:618753. doi: 10.3389/fgene.2021.618753 (PMC8021857; doi:10.3389/fgene.2021.618753)
Supplement: Supplementary Table 3 — Detailed information of lncRNAs in Venn diagram. [file Table_3.XLSX]

## Sheet: common RNA-22
Ensembl_Gene_ID	Gene Symbol	Gene_Biotype	Biotype	style	Fold-change(Stage1_Normal)	P-value(Stage1_Normal)	FDR(Stage1_Normal)	mean(Stage1)(Stage1_Normal)	mean(Normal)(Stage1_Normal)	Fold-change(Stage2_Normal)	P-value(Stage2_Normal)	FDR(Stage2_Normal)	mean(Stage2)(Stage2_Normal)	mean(Normal)(Stage2_Normal)	Fold-change(Stage34_Normal)	P-value(Stage34_Normal)	FDR(Stage34_Normal)	mean(Stage34)(Stage34_Normal)	mean(Normal)(Stage34_Normal)
ENSG00000197989	SNHG12	antisense	lncRNA	up	2.3	0.0012106	0.018	7.58	3.29	2.22	0.0029201	0.0364	7.16	3.22	1.86	0.0002237	0.00593	3.68	1.98
ENSG00000198618	PPIAP22	processed_pseudogene	lncRNA	up	2.61	7.53e-05	0.00251	66.34	25.44	2.46	0.0002876	0.00677	62.24	25.35	2.2	4.3e-06	0.00029	41.81	18.96
ENSG00000199753	SNORD104	snoRNA	ncRNA	up	3.2	0.0004511	0.00947	20.92	6.54	3.49	0.0024969	0.0334	22.16	6.35	1.8	0.001619	0.0234	23.56	13.06
ENSG00000203499	FAM83H-AS1	lincRNA	lncRNA	up	12.69	1e-07	1e-07	12.69	1	14.23	2e-07	3.3e-05	14.23	1	3.81	0.0005448	0.011	15.18	3.98
ENSG00000207547	MIR25	miRNA	ncRNA	up	4.15	5.81e-05	0.00207	8.52	2.05	4.64	0.0016918	0.024	9.38	2.02	1.92	0.0033522	0.0396	3.05	1.59
ENSG00000221539	SNORD99	snoRNA	ncRNA	up	5.15	6.5e-06	0.000415	8.38	1.63	5.32	3.9e-05	0.00145	8.58	1.61	2.12	0.002743	0.0349	3.87	1.83
ENSG00000223478	RP11-545E17.3	antisense	lncRNA	up	3.71	0.0001526	0.00403	6.49	1.75	3.71	0.0001551	0.00397	6.41	1.73	1.8	0.0019979	0.0273	2.77	1.54
ENSG00000224032	EPB41L4A-AS1	lincRNA	lncRNA	down	0.24	1.1e-06	0.000112	3.55	14.87	0.22	2.5e-06	0.000193	3.2	14.61	0.65	0.0030818	0.0381	2.5	3.85
ENSG00000226332	RP11-157P1.4	antisense	lncRNA	up	3.86	0.0007918	0.014	8	2.07	4.13	0.0006647	0.0121	8.43	2.04	2.65	6e-06	0.000351	4.8	1.81
ENSG00000227036	LINC00511	lincRNA	lncRNA	up	3.95	0.0001039	0.00319	3.95	1	3.67	0.0008856	0.0148	3.67	1	2.47	3.19e-05	0.0013	2.95	1.2
ENSG00000235501	RP4-639F20.1	antisense	lncRNA	down	0.14	4.1e-06	0.000299	1.9	13.32	0.18	0.0006774	0.0121	2.28	12.91	0.49	0.0013714	0.0208	1.59	3.25
ENSG00000239213	NCK1-AS1	antisense	lncRNA	up	3.02	0.0004454	0.00947	3.7	1.23	3.1	0.0006837	0.0121	3.78	1.22	1.79	0.0014546	0.0218	2.02	1.13
ENSG00000244567	AC096772.6	lincRNA	lncRNA	down	0.4	0.0005806	0.0114	2.67	6.67	0.43	0.0007083	0.0122	2.78	6.5	0.66	0.0038732	0.0437	2.7	4.08
ENSG00000251615	RP11-774O3.3	lincRNA	lncRNA	down	0.34	3.33e-05	0.00142	1.35	3.94	0.35	0.000109	0.00305	1.34	3.86	0.55	0.0007895	0.0143	1.33	2.39
ENSG00000261061	RP11-303E16.2	sense_intronic	lncRNA	up	9.65	1e-07	1e-07	16.95	1.76	8.59	1e-07	1e-07	14.92	1.74	2.09	0.000314	0.00767	8.68	4.15
ENSG00000261116	RP3-523K23.2	sense_overlapping	lncRNA	up	11.02	2.17e-05	0.00104	11.02	1	11.96	3.38e-05	0.00134	11.96	1	2.69	0.0043575	0.0459	9.26	3.44
ENSG00000265415	CTD-2510F5.4	antisense	lncRNA	up	7.64	2.7e-06	0.000215	7.64	1	9.71	9.3e-06	0.000493	9.71	1	4.01	8.9e-06	0.000484	10.9	2.72
ENSG00000269044	CTC-429P9.3	sense_intronic	lncRNA	down	0.38	0.0002011	0.00497	2.7	7.16	0.39	0.0001837	0.00455	2.69	6.97	0.46	2.3e-06	0.000166	1.81	3.98
ENSG00000271936	RP11-443B20.1	antisense	lncRNA	up	2.26	0.0019677	0.0259	2.26	1	2.64	0.0006841	0.0121	2.64	1	1.51	0.0039237	0.0438	1.69	1.12
ENSG00000272760	RP11-5C23.1	antisense	lncRNA	down	0.32	3.57e-05	0.00145	1.77	5.58	0.29	9e-07	9.53e-05	1.56	5.45	0.55	0.0014688	0.0218	1.72	3.13
ENSG00000272821	CTA-384D8.36	antisense	lncRNA	up	6.44	4.42e-05	0.00169	16.09	2.5	6.39	1.97e-05	0.000881	15.69	2.46	2.1	0.0025053	0.0324	3.93	1.87
ENSG00000273226	RP11-513M16.8	antisense	lncRNA	down	0.37	0.0007817	0.014	2	5.36	0.36	0.0001842	0.00455	1.9	5.22	0.45	1.5e-06	0.000129	1.65	3.64

## Sheet: stage34-173
Ensembl_Gene_ID	Gene Symbol	Gene_Biotype	Biotype	style	Fold-change(Stage1_Normal)	P-value(Stage1_Normal)	FDR(Stage1_Normal)	mean(Stage1)(Stage1_Normal)	mean(Normal)(Stage1_Normal)	Fold-change(Stage2_Normal)	P-value(Stage2_Normal)	FDR(Stage2_Normal)	mean(Stage2)(Stage2_Normal)	mean(Normal)(Stage2_Normal)	Fold-change(Stage34_Normal)	P-value(Stage34_Normal)	FDR(Stage34_Normal)	mean(Stage34)(Stage34_Normal)	mean(Normal)(Stage34_Normal)
ENSG00000172965	MIR4435-2HG	lincRNA	lncRNA	up											2.48	1e-07	1.55e-05	2.48	1
ENSG00000206762	RNU6-418P	snRNA	ncRNA	down											0.27	1e-07	1.55e-05	1.31	4.89
ENSG00000210049	MT-TF	Mt_tRNA	lncRNA	down											0.2	1e-07	1.55e-05	2.01	10.25
ENSG00000222872	RNU4-78P	snRNA	ncRNA	down											0.54	1e-07	1e-07	1.1	2.03
ENSG00000235363	SNRPGP10	processed_pseudogene	lncRNA	up											2.54	1e-07	1e-07	16.47	6.49
ENSG00000249119	MTND6P4	processed_pseudogene	lncRNA	down											0.21	1e-07	1.55e-05	3.54	16.56
ENSG00000254132	MTND6P3	processed_pseudogene	lncRNA	down											0.15	1e-07	1e-07	1.48	9.95
ENSG00000256139	RP11-968O1.5	sense_overlapping	lncRNA	down											0.46	1e-07	1e-07	1.12	2.46
ENSG00000259556	RP11-56B16.2	unprocessed_pseudogene	lncRNA	down											0.56	1e-07	1e-07	1.14	2.04
ENSG00000259799	RP11-554A11.9	antisense	lncRNA	down											0.17	1e-07	1.55e-05	1.16	6.85
ENSG00000260461	RP11-541N10.3	sense_overlapping	lncRNA	down											0.45	1e-07	1e-07	1.17	2.63
ENSG00000260917	RP11-57H14.4	sense_overlapping	lncRNA	down											0.43	1e-07	1e-07	1.16	2.68
ENSG00000266010	GATA6-AS1	lincRNA	lncRNA	down											0.23	1e-07	1e-07	1.15	4.93
ENSG00000270230	RP11-475J5.11	processed_pseudogene	lncRNA	down											0.17	1e-07	1e-07	1.18	6.93
ENSG00000279496	CTC-251I16.1	TEC	lncRNA	down											0.17	1e-07	1e-07	1.43	8.64
ENSG00000280753	AC044907.1	miRNA	ncRNA	down											0.23	1e-07	1e-07	1.41	6.23
ENSG00000267321	RP11-1094M14.11	lincRNA	lncRNA	up											2.34	4e-07	4.59e-05	4.89	2.09
ENSG00000203647	RP11-320P11.1	processed_pseudogene	lncRNA	down											0.62	5e-07	5.17e-05	1.07	1.72
ENSG00000269386	RAB11B-AS1	antisense	lncRNA	down											0.48	5e-07	5.17e-05	1.61	3.37
ENSG00000207129	RNA5SP187	rRNA	rRNA	down											0.61	9e-07	8.46e-05	1.09	1.78
ENSG00000269427	CTC-429P9.1	antisense	lncRNA	down											0.48	9e-07	8.46e-05	1.5	3.15
ENSG00000222041	LINC00152	lincRNA	lncRNA	up											2.89	1.2e-06	0.000109	3.04	1.05
ENSG00000229320	KRT8P12	transcribed_processed_pseudogene	lncRNA	up											2.49	1.4e-06	0.000124	3.22	1.29
ENSG00000264350	SNRPGP2	processed_pseudogene	lncRNA	up											2.09	1.6e-06	0.000134	10.32	4.95
ENSG00000226015	CCT8P1	processed_pseudogene	lncRNA	down											0.3	2.2e-06	0.000166	1.36	4.49
ENSG00000273619	RP5-908M14.9	antisense	lncRNA	up											2.53	2.2e-06	0.000166	2.85	1.13
ENSG00000210144	MT-TY	Mt_tRNA	lncRNA	down											0.16	2.3e-06	0.000166	6.93	43.04
ENSG00000222365	SNORD12B	snoRNA	ncRNA	up											2.99	2.6e-06	0.000183	3.93	1.31
ENSG00000177410	ZFAS1	antisense	lncRNA	up											1.92	3e-06	0.000207	34.86	18.13
ENSG00000242282	AC108488.4	lincRNA	lncRNA	down											0.54	4.5e-06	0.000297	1.08	1.98
ENSG00000232956	SNHG15	lincRNA	lncRNA	up											2.14	4.8e-06	0.00031	4.66	2.18
ENSG00000255737	AGAP2-AS1	antisense	lncRNA	up											3.53	5.1e-06	0.000316	5.75	1.63
ENSG00000248508	SRP14-AS1	lincRNA	lncRNA	down											0.61	5.2e-06	0.000316	1.11	1.81
ENSG00000268087	CTC-429P9.2	lincRNA	lncRNA	down											0.44	6.2e-06	0.000356	1.76	3.97
ENSG00000233429	HOTAIRM1	antisense	lncRNA	up											3.12	7.2e-06	0.000399	5.45	1.75
ENSG00000260565	CTD-2270P14.1	processed_transcript	lncRNA	down											0.65	1.05e-05	0.000552	1.14	1.75
ENSG00000250893	RP11-588L15.2	antisense	lncRNA	down											0.62	1.08e-05	0.000558	1.1	1.75
ENSG00000269051	CTD-2245F17.3	lincRNA	lncRNA	down											0.5	1.24e-05	0.00063	1.23	2.47
ENSG00000249859	PVT1	lincRNA	lncRNA	up											3.03	1.32e-05	0.00065	3.52	1.16
ENSG00000245970	KB-1208A12.3	antisense	lncRNA	up											1.76	1.4e-05	0.000678	4.15	2.35
ENSG00000259065	RP5-1021I20.1	antisense	lncRNA	down											0.49	1.65e-05	0.000764	1.24	2.55
ENSG00000238405	RNA5SP311	rRNA	rRNA	down											0.52	1.76e-05	0.000803	1.2	2.3
ENSG00000212385	RNU6-817P	snRNA	ncRNA	down											0.65	1.84e-05	0.000827	1.09	1.69
ENSG00000280206	CTB-193M12.5	lincRNA	lncRNA	up											2.36	2.12e-05	0.000939	8.46	3.59
ENSG00000078319	PMS2P1	unprocessed_pseudogene	lncRNA	up											2.2	2.8e-05	0.00121	5.73	2.61
ENSG00000210140	MT-TC	Mt_tRNA	lncRNA	down											0.2	2.84e-05	0.00121	3.73	18.34
ENSG00000235919	ASH1L-AS1	antisense	lncRNA	up											1.6	3.58e-05	0.00141	2	1.26
ENSG00000242125	SNHG3	sense_intronic	lncRNA	up											2.26	3.89e-05	0.00149	8.55	3.79
ENSG00000255007	CTD-2589M5.4	antisense	lncRNA	down											0.53	3.94e-05	0.00149	1.13	2.11
ENSG00000224660	SH3BP5-AS1	antisense	lncRNA	down											0.5	3.96e-05	0.00149	1.36	2.72
ENSG00000274213	RP11-670E13.6	lincRNA	lncRNA	up											2.46	4e-05	0.00149	3.17	1.29
ENSG00000132967	HMGB1P5	transcribed_processed_pseudogene	lncRNA	up											1.8	4.51e-05	0.00161	5.05	2.81
ENSG00000228109	MFI2-AS1	antisense	lncRNA	up											2.38	5.14e-05	0.00181	2.52	1.06
ENSG00000254560	BBOX1-AS1	antisense	lncRNA	up											2.54	6.11e-05	0.00213	3.31	1.3
ENSG00000270307	MTATP6P2	processed_pseudogene	lncRNA	down											0.28	6.28e-05	0.00216	1.33	4.67
ENSG00000272153	RP1-286D6.5	antisense	lncRNA	down											0.6	7.27e-05	0.00246	1.41	2.35
ENSG00000233514	RP11-570P14.1	processed_pseudogene	lncRNA	up											2.03	7.47e-05	0.00249	2.03	1
ENSG00000196756	SNHG17	processed_transcript	lncRNA	up											2.01	7.88e-05	0.0026	6.68	3.32
ENSG00000277394	AL132988.1	miRNA	ncRNA	down											0.25	8.38e-05	0.00274	4.77	19.33
ENSG00000249072	RP11-777B9.5	processed_pseudogene	lncRNA	down											0.4	8.55e-05	0.00276	2.71	6.84
ENSG00000250461	RP11-631M6.2	processed_pseudogene	lncRNA	down											0.53	8.67e-05	0.00277	1.29	2.43
ENSG00000232415	CTB-51J22.1	antisense	lncRNA	down											0.51	0.000118	0.00363	1.21	2.37
ENSG00000244398	RP11-466H18.1	processed_pseudogene	lncRNA	up											1.69	0.0001181	0.00363	48.22	28.56
ENSG00000254463	RP11-484D2.3	processed_pseudogene	lncRNA	down											0.65	0.0001183	0.00363	1.18	1.8
ENSG00000255633	MTRNR2L9	processed_pseudogene	lncRNA	down											0.41	0.0001316	0.004	1.81	4.42
ENSG00000250742	RP11-834C11.4	lincRNA	lncRNA	down											0.2	0.0001435	0.00423	4.08	20.59
ENSG00000199933	RNY1P16	misc_RNA	ncRNA	down											0.38	0.0001446	0.00423	1.98	5.18
ENSG00000200253	RNU6-529P	snRNA	ncRNA	down											0.5	0.0001803	0.00503	1.38	2.74
ENSG00000247092	SNHG10	antisense	lncRNA	up											1.64	0.0001809	0.00503	1.64	1
ENSG00000228930	MTCO1P3	processed_pseudogene	lncRNA	down											0.54	0.0001815	0.00503	1.15	2.13
ENSG00000217094	PPIAP31	processed_pseudogene	lncRNA	up											1.97	0.0001932	0.0053	2.92	1.48
ENSG00000236675	MTX1P1	unprocessed_pseudogene	lncRNA	up											1.96	0.0002053	0.00558	3.81	1.94
ENSG00000276171	AC114498.1	miRNA	ncRNA	down											0.24	0.000255	0.0067	5.67	23.34
ENSG00000259974	LINC00261	lincRNA	lncRNA	down											0.2	0.000259	0.00675	1.82	9.25
ENSG00000233270	SNRPEP4	processed_pseudogene	lncRNA	up											1.71	0.0002816	0.00711	2.61	1.53
ENSG00000264538	SUZ12P1	transcribed_unprocessed_pseudogene	lncRNA	up											1.55	0.0002821	0.00711	2.25	1.45
ENSG00000245937	LINC01184	lincRNA	lncRNA	down											0.51	0.0003047	0.00762	2.41	4.69
ENSG00000236603	RANP1	processed_pseudogene	lncRNA	up											1.78	0.0003142	0.00767	2.03	1.14
ENSG00000178429	RPS3AP5	processed_pseudogene	lncRNA	down											0.45	0.0003215	0.00779	1.87	4.14
ENSG00000202314	SNORD6	snoRNA	ncRNA	up											1.91	0.0003325	0.00787	6.58	3.45
ENSG00000214826	DDX12P	unprocessed_pseudogene	lncRNA	up											1.78	0.0003386	0.00796	2.07	1.16
ENSG00000229043	AC091729.9	antisense	lncRNA	up											2.15	0.0003475	0.0081	2.44	1.14
ENSG00000261373	VPS9D1-AS1	antisense	lncRNA	up											2.83	0.0003749	0.00868	5.68	2
ENSG00000250015	CTC-339F2.2	lincRNA	lncRNA	down											0.66	0.0003875	0.0089	1.1	1.68
ENSG00000280527	AL031587.1	miRNA	ncRNA	down											0.3	0.0004073	0.00909	3.87	12.84
ENSG00000264577	AC010761.8	antisense	lncRNA	up											1.53	0.0004264	0.00944	1.72	1.12
ENSG00000213613	RP11-380G5.3	processed_pseudogene	lncRNA	down											0.55	0.000439	0.00959	2.62	4.77
ENSG00000264425	MIR4653	miRNA	ncRNA	up											2.39	0.0004537	0.00984	2.89	1.21
ENSG00000258048	RP11-530C5.1	lincRNA	lncRNA	up											1.83	0.0004633	0.00998	2.11	1.15
ENSG00000225131	PSME2P2	processed_pseudogene	lncRNA	up											1.7	0.0004761	0.0102	1.87	1.1
ENSG00000242795	RP11-3K16.2	sense_intronic	lncRNA	down											0.38	0.0004872	0.0103	1.59	4.21
ENSG00000214106	PAXIP1-AS2	antisense	lncRNA	down											0.59	0.0005098	0.0105	1.39	2.38
ENSG00000253063	RNU6-494P	snRNA	ncRNA	down											0.64	0.0005361	0.0109	1.14	1.79
ENSG00000266208	CTD-2267D19.3	antisense	lncRNA	up											2.09	0.0005369	0.0109	3.79	1.82
ENSG00000233155	HMGA1P8	processed_pseudogene	lncRNA	up											1.81	0.0005376	0.0109	2.21	1.22
ENSG00000269001	ZNF818P	processed_pseudogene	lncRNA	down											0.48	0.0005878	0.0116	1.46	3.01
ENSG00000239569	KMT2E-AS1	antisense	lncRNA	up											1.85	0.0006128	0.012	3.61	1.95
ENSG00000265688	MAFG-AS1	antisense	lncRNA	up											1.88	0.0006322	0.012	1.88	1
ENSG00000223274	RNA5SP498	rRNA	rRNA	up											3.23	0.0006764	0.0127	3.72	1.15
ENSG00000278621	CTD-2033D15.3	antisense	lncRNA	down											0.5	0.0007297	0.0134	1.12	2.22
ENSG00000271347	RP11-701H24.7	sense_intronic	lncRNA	down											0.6	0.000826	0.0148	1.12	1.86
ENSG00000235174	RPL39P3	processed_pseudogene	lncRNA	up											1.87	0.0008373	0.0149	59.53	31.85
ENSG00000228638	FCF1P2	processed_pseudogene	lncRNA	down											0.64	0.0008441	0.0149	4.51	7.07
ENSG00000174977	AC026271.5	processed_pseudogene	lncRNA	up											1.88	0.0008462	0.0149	3.15	1.68
ENSG00000231607	DLEU2	antisense	lncRNA	up											1.69	0.0008612	0.0151	1.69	1
ENSG00000202566	MIR421	miRNA	ncRNA	down											0.58	0.0009245	0.0157	1.3	2.26
ENSG00000232445	RP11-132A1.4	antisense	lncRNA	up											2.51	0.0009289	0.0157	2.86	1.14
ENSG00000259781	RP11-673C5.1	processed_pseudogene	lncRNA	up											2.26	0.0009289	0.0157	4.75	2.11
ENSG00000269186	LINC01082	lincRNA	lncRNA	down											0.64	0.0009438	0.0159	1.1	1.73
ENSG00000258837	CTD-2566J3.1	antisense	lncRNA	down											0.38	0.0009479	0.0159	1.29	3.42
ENSG00000240489	SETP14	processed_pseudogene	lncRNA	up											1.6	0.0011095	0.0179	1.73	1.08
ENSG00000230896	RP11-767N6.7	sense_intronic	lncRNA	down											0.64	0.0011989	0.0189	1.91	2.97
ENSG00000231503	PTMAP4	processed_pseudogene	lncRNA	up											1.62	0.0012392	0.0194	8.59	5.29
ENSG00000238000	RP11-274E7.2	processed_pseudogene	lncRNA	up											1.57	0.0012598	0.0196	1.63	1.04
ENSG00000222001	AC106876.2	processed_transcript	lncRNA	down											0.52	0.0013188	0.0203	1.36	2.62
ENSG00000256673	RP11-599J14.2	unprocessed_pseudogene	lncRNA	up											1.97	0.0013198	0.0203	2.25	1.14
ENSG00000249395	CASC9	lincRNA	lncRNA	up											3.04	0.0014592	0.0218	5.11	1.68
ENSG00000204253	HNRNPCP2	processed_pseudogene	lncRNA	up											1.6	0.0014613	0.0218	2.63	1.65
ENSG00000265996	MIR3671	miRNA	ncRNA	down											0.48	0.0014618	0.0218	1.72	3.58
ENSG00000227775	RP1-283E3.4	transcribed_processed_pseudogene	lncRNA	down											0.51	0.0014878	0.022	1.85	3.64
ENSG00000123009	NME2P1	processed_pseudogene	lncRNA	up											1.87	0.0015965	0.0232	3.93	2.11
ENSG00000272842	RP11-513M16.7	antisense	lncRNA	down											0.61	0.0016227	0.0234	1.5	2.46
ENSG00000275180	RP11-631N16.4	lincRNA	lncRNA	up											1.78	0.0016848	0.0241	2.06	1.16
ENSG00000263575	MIR4665	miRNA	ncRNA	down											0.64	0.0016997	0.0242	1.39	2.17
ENSG00000246089	RP11-115C21.2	antisense	lncRNA	up											1.58	0.0017428	0.0247	1.63	1.03
ENSG00000277496	RP11-93B14.9	antisense	lncRNA	down											0.49	0.0017899	0.025	1.69	3.45
ENSG00000200879	SNORD14E	snoRNA	ncRNA	up											2.9	0.0018949	0.0262	3.69	1.27
ENSG00000275529	SNORD116-4	snoRNA	ncRNA	down											0.56	0.0019111	0.0263	1.16	2.05
ENSG00000256148	RP11-809N8.5	processed_pseudogene	lncRNA	down											0.46	0.0019981	0.0273	12.47	26.85
ENSG00000207730	MIR200B	miRNA	ncRNA	down											0.49	0.0021205	0.0288	1.59	3.24
ENSG00000205361	MT1DP	transcribed_unprocessed_pseudogene	lncRNA	down											0.6	0.0022206	0.0301	1.31	2.19
ENSG00000199133	MIRLET7D	miRNA	ncRNA	down											0.54	0.0022745	0.0305	1.78	3.32
ENSG00000265527	MIR5690	miRNA	ncRNA	down											0.45	0.0022753	0.0305	1.79	3.99
ENSG00000258645	HSPE1P2	processed_pseudogene	lncRNA	up											1.52	0.0023044	0.0308	1.6	1.05
ENSG00000207607	MIR200A	miRNA	ncRNA	down											0.47	0.0023862	0.0314	1.71	3.62
ENSG00000229512	AC068580.5	sense_intronic	lncRNA	up											1.56	0.0024348	0.0317	1.61	1.03
ENSG00000127589	TUBBP1	transcribed_processed_pseudogene	lncRNA	up											1.51	0.002479	0.0322	1.68	1.11
ENSG00000249936	RAC1P2	processed_pseudogene	lncRNA	up											1.69	0.0026686	0.0342	10.26	6.07
ENSG00000276712	MIR7111	miRNA	ncRNA	up											1.76	0.0028438	0.0357	1.89	1.07
ENSG00000266539	AC078889.1	miRNA	ncRNA	down											0.65	0.0028452	0.0357	1.14	1.75
ENSG00000233328	PFN1P1	processed_pseudogene	lncRNA	up											1.73	0.0030997	0.0381	5.54	3.2
ENSG00000251892	RNU7-84P	snRNA	ncRNA	down											0.55	0.0033193	0.0396	1.46	2.63
ENSG00000233966	UBE2SP1	processed_pseudogene	lncRNA	up											1.54	0.0033332	0.0396	1.54	1
ENSG00000235655	H3F3AP4	processed_pseudogene	lncRNA	up											1.65	0.0033549	0.0396	39.9	24.25
ENSG00000225808	DNAJC19P5	processed_pseudogene	lncRNA	down											0.52	0.0033601	0.0396	1.74	3.37
ENSG00000202474	RNA5SP283	rRNA	rRNA	up											2.77	0.003417	0.0398	3.48	1.25
ENSG00000233901	LINC01503	lincRNA	lncRNA	up											2.46	0.0035528	0.0413	3.17	1.29
ENSG00000256745	RP11-680H20.1	processed_pseudogene	lncRNA	up											1.59	0.0036109	0.0418	2.1	1.33
ENSG00000271133	CTA-293F17.1	antisense	lncRNA	up											1.68	0.003661	0.0421	1.86	1.11
ENSG00000250471	GMPSP1	processed_pseudogene	lncRNA	up											1.58	0.0036626	0.0421	1.58	1
ENSG00000176912	TYMSOS	processed_transcript	lncRNA	up											1.73	0.0037477	0.0429	1.73	1
ENSG00000101898	MCTS2P	processed_pseudogene	lncRNA	up											1.77	0.0038452	0.0437	3.31	1.87
ENSG00000233929	MT1XP1	processed_pseudogene	lncRNA	down											0.59	0.003866	0.0437	1.39	2.38
ENSG00000271043	MTRNR2L2	processed_pseudogene	lncRNA	down											0.47	0.0038888	0.0437	4.44	9.52
ENSG00000204261	PSMB8-AS1	lincRNA	lncRNA	up											2	0.0040267	0.0442	4.04	2.01
ENSG00000268388	FENDRR	lincRNA	lncRNA	down											0.48	0.004029	0.0442	1.41	2.96
ENSG00000239467	AC007405.6	lincRNA	lncRNA	down											0.51	0.0040315	0.0442	1.77	3.5
ENSG00000171084	FAM86JP	transcribed_unprocessed_pseudogene	lncRNA	up											1.71	0.0041769	0.0451	1.8	1.05
ENSG00000279806	RP11-58O9.2	TEC	lncRNA	up											3.6	0.004271	0.0458	4.49	1.25
ENSG00000234072	AC074117.10	antisense	lncRNA	up											1.65	0.0042951	0.0459	2.64	1.59
ENSG00000259692	RP11-499F3.2	lincRNA	lncRNA	up											1.95	0.004308	0.0459	1.95	1
ENSG00000207561	MIR635	miRNA	ncRNA	down											0.55	0.0043509	0.0459	4.66	8.48
ENSG00000257167	TMPO-AS1	antisense	lncRNA	up											1.73	0.0043821	0.0459	1.73	1
ENSG00000238279	BX470102.3	antisense	lncRNA	up											2.22	0.0043888	0.0459	2.54	1.14
ENSG00000130600	H19	processed_transcript	lncRNA	up											4.86	0.0043933	0.0459	12.76	2.63
ENSG00000202198	RN7SK	misc_RNA	ncRNA	up											1.94	0.0044495	0.0461	60.59	31.3
ENSG00000229132	EIF4A1P10	processed_pseudogene	lncRNA	up											1.55	0.004609	0.0475	1.99	1.28
ENSG00000177738	CTD-2201E18.3	sense_overlapping	lncRNA	up											1.82	0.0046877	0.048	2.02	1.11
ENSG00000238058	RP11-432J22.2	antisense	lncRNA	up											1.73	0.0047036	0.048	2.36	1.37
ENSG00000267049	AC002398.13	antisense	lncRNA	up											1.53	0.0048131	0.0488	1.76	1.15
ENSG00000258441	LINC00641	processed_transcript	lncRNA	down											0.59	0.0048816	0.049	1.6	2.73
ENSG00000234518	PTGES3P1	processed_pseudogene	lncRNA	up											1.55	0.0048969	0.049	8.9	5.75
ENSG00000268903	RP11-34P13.15	processed_pseudogene	lncRNA	up											2.43	0.0049028	0.049	3.87	1.59

## Sheet: stage2-34
Ensembl_Gene_ID	Gene Symbol	Gene_Biotype	Biotype	style	Fold-change(Stage1_Normal)	P-value(Stage1_Normal)	FDR(Stage1_Normal)	mean(Stage1)(Stage1_Normal)	mean(Normal)(Stage1_Normal)	Fold-change(Stage2_Normal)	P-value(Stage2_Normal)	FDR(Stage2_Normal)	mean(Stage2)(Stage2_Normal)	mean(Normal)(Stage2_Normal)	Fold-change(Stage34_Normal)	P-value(Stage34_Normal)	FDR(Stage34_Normal)	mean(Stage34)(Stage34_Normal)	mean(Normal)(Stage34_Normal)
ENSG00000278126	RP11-454E5.4	sense_intronic	lncRNA	down						0.32	1e-07	1e-07	1.18	3.71
ENSG00000272841	RP3-428L16.2	antisense	lncRNA	down						0.39	5.9e-06	0.000398	1.23	3.15
ENSG00000229122	AGBL5-IT1	sense_intronic	lncRNA	down						0.5	8.6e-06	0.000491	1.19	2.37
ENSG00000204136	GGTA1P	unitary_pseudogene	lncRNA	down						0.41	1.22e-05	0.000603	1.17	2.84
ENSG00000236801	RPL24P8	processed_pseudogene	lncRNA	down						0.44	0.000398	0.00855	1.3	2.97
ENSG00000247095	MIR210HG	lincRNA	lncRNA	up						4.16	0.0006227	0.0118	6.5	1.56
ENSG00000272686	RP11-390E23.6	antisense	lncRNA	down						0.44	0.0006368	0.012	1.94	4.42
ENSG00000213846	AC098614.2	processed_pseudogene	lncRNA	down						0.52	0.0006741	0.0121	1.22	2.33
ENSG00000268996	MAN1B1-AS1	antisense	lncRNA	down						0.59	0.0007051	0.0122	1.17	1.98
ENSG00000222894	AL662800.1	miRNA	ncRNA	down						0.4	0.0010106	0.0165	1.77	4.43
ENSG00000273478	RP11-465N4.5	antisense	lncRNA	up						2.67	0.0011709	0.0185	2.67	1
ENSG00000234797	RPS3AP6	processed_pseudogene	lncRNA	down						0.37	0.0012748	0.0197	1.54	4.11
ENSG00000244716	RP11-20O24.4	processed_pseudogene	lncRNA	down						0.41	0.0015342	0.0228	1.48	3.58
ENSG00000198976	MIR429	miRNA	ncRNA	up						6.25	0.0016962	0.024	6.25	1
ENSG00000235314	LINC00957	lincRNA	lncRNA	down						0.53	0.0018492	0.0259	1.24	2.36
ENSG00000231767	RP11-92K2.2	processed_pseudogene	lncRNA	down						0.42	0.0020586	0.0284	1.67	4
ENSG00000273015	RP11-352M15.2	lincRNA	lncRNA	down						0.49	0.0020676	0.0284	1.38	2.85
ENSG00000275400	RP4-756H11.5	processed_pseudogene	lncRNA	down						0.45	0.002488	0.0334	12.24	27.48
ENSG00000261189	RP3-512B11.3	antisense	lncRNA	up						3.94	0.002564	0.034	3.94	1
ENSG00000222808	RNU4-47P	snRNA	ncRNA	down						0.39	0.0027006	0.0354	1.48	3.76
ENSG00000230551	CTB-89H12.4	processed_transcript	lncRNA	up						2.49	0.0027662	0.036	2.49	1
ENSG00000223749	MIR503HG	lincRNA	lncRNA	down						0.38	0.0028723	0.0361	1.55	4.11
ENSG00000185641	CTD-2287O16.1	processed_pseudogene	lncRNA	down						0.39	0.0030676	0.0379	10.62	27.44
ENSG00000264148	RP11-848P1.7	processed_pseudogene	lncRNA	down						0.37	0.0031705	0.0385	1.47	4
ENSG00000184068	RP5-821D11.7	antisense	lncRNA	up						2.03	0.0033568	0.0403	2.17	1.07
ENSG00000228175	GEMIN8P4	processed_pseudogene	lncRNA	up						2.59	0.0034033	0.0404	2.59	1
ENSG00000274265	CH17-189H20.1	lincRNA	lncRNA	down						0.49	0.003578	0.0411	1.28	2.6
ENSG00000220842	RP11-572P18.1	processed_pseudogene	lncRNA	down						0.3	0.0037494	0.0418	5.97	19.88
ENSG00000272141	RP11-465B22.8	lincRNA	lncRNA	up						4.34	0.0039686	0.0433	6.5	1.5
ENSG00000213433	RPLP1P6	transcribed_processed_pseudogene	lncRNA	down						0.49	0.0043893	0.0472	1.39	2.83
ENSG00000255769	GOLGA2P10	transcribed_unprocessed_pseudogene	lncRNA	up						3.89	0.0046171	0.0493	5.12	1.32
ENSG00000258199	RP11-977G19.5	sense_overlapping	lncRNA	down						0.44	0.004675	0.0495	9.26	20.96
ENSG00000273014	RP11-225B17.2	lincRNA	lncRNA	down						0.42	0.0047135	0.0496	3.24	7.74
ENSG00000272221	XXbac-BPG181B23.7	lincRNA	lncRNA	down						0.38	0.0047849	0.0496	1.89	5.03

## Sheet: stage1-22
Ensembl_Gene_ID	Gene Symbol	Gene_Biotype	Biotype	style	Fold-change(Stage1_Normal)	P-value(Stage1_Normal)	FDR(Stage1_Normal)	mean(Stage1)(Stage1_Normal)	mean(Normal)(Stage1_Normal)	Fold-change(Stage2_Normal)	P-value(Stage2_Normal)	FDR(Stage2_Normal)	mean(Stage2)(Stage2_Normal)	mean(Normal)(Stage2_Normal)	Fold-change(Stage34_Normal)	P-value(Stage34_Normal)	FDR(Stage34_Normal)	mean(Stage34)(Stage34_Normal)	mean(Normal)(Stage34_Normal)
ENSG00000258498	DIO3OS	lincRNA	lncRNA	down	0.25	1e-07	1e-07	1.21	4.92
ENSG00000278592	HOXA11-AS1_5	misc_RNA	ncRNA	down	0.23	1e-07	1e-07	1.24	5.39
ENSG00000255153	TOLLIP-AS1	antisense	lncRNA	down	0.48	5.54e-05	0.00202	1.2	2.53
ENSG00000240225	ZNF542P	transcribed_unprocessed_pseudogene	lncRNA	down	0.35	0.0001777	0.00447	1.28	3.62
ENSG00000253948	RP11-410L14.2	lincRNA	lncRNA	down	0.36	0.0002348	0.00554	1.84	5.06
ENSG00000256546	AC156455.1	processed_transcript	lncRNA	down	0.35	0.0003114	0.00692	1.27	3.6
ENSG00000275632	RP5-967N21.11	lincRNA	lncRNA	up	3.46	0.0004877	0.0101	5.47	1.58
ENSG00000270175	RP11-793H13.11	antisense	lncRNA	down	0.55	0.0005645	0.0113	1.24	2.26
ENSG00000274370	AC144831.3	lincRNA	lncRNA	down	0.46	0.0007345	0.0136	1.21	2.62
ENSG00000267152	CTD-2528L19.6	lincRNA	lncRNA	down	0.54	0.0007365	0.0136	1.23	2.3
ENSG00000259775	RP11-45P15.4	antisense	lncRNA	down	0.55	0.000952	0.0159	1.19	2.18
ENSG00000261087	KB-1460A1.5	lincRNA	lncRNA	down	0.5	0.0012799	0.0189	1.24	2.49
ENSG00000273373	RP5-1074L1.4	antisense	lncRNA	up	2.54	0.0019201	0.0257	2.54	1
ENSG00000182310	SPACA6P	processed_transcript	lncRNA	down	0.45	0.0028042	0.0351	1.4	3.11
ENSG00000236017	ASMTL-AS1	antisense	lncRNA	up	2.88	0.0031733	0.0386	3.26	1.13
ENSG00000225791	TRAM2-AS1	lincRNA	lncRNA	down	0.49	0.0035655	0.0427	1.48	3.02
ENSG00000266036	RP11-452I5.2	antisense	lncRNA	up	4.43	0.0037529	0.0446	4.43	1
ENSG00000226738	CTA-384D8.31	antisense	lncRNA	up	17.85	0.0037885	0.0447	17.85	1
ENSG00000207650	MIR570	miRNA	ncRNA	up	3.47	0.0039557	0.0459	9.86	2.84
ENSG00000273796	LL21NC02-21A1.1	lincRNA	lncRNA	down	0.35	0.0042983	0.049	1.52	4.38
ENSG00000233461	RP11-295G20.2	antisense	lncRNA	up	3.87	0.0043191	0.049	6.16	1.59
ENSG00000227671	RP11-488L18.4	transcribed_unprocessed_pseudogene	lncRNA	up	3.09	0.0043474	0.049	6.54	2.12
