# Supplementary material for: Integrated Analysis of ceRNA Regulatory Network Associated With Tumor Stage in Cervical Cancer
Source: Front Genet. 2021 Mar 23;12:618753. doi: 10.3389/fgene.2021.618753 (PMC8021857; doi:10.3389/fgene.2021.618753)
Supplement: Supplementary Table 4 — Detailed information of miRNAs in Venn diagram. [file Table_4.XLSX]

## Sheet: common RNA-81
miRNA	style	Fold-change(Stage1_Normal)	P-value(Stage1_Normal)	FDR(Stage1_Normal)	mean(Stage1)(Stage1_Normal)	mean(Normal)(Stage1_Normal)	Fold-change(Stage2_Normal)	P-value(Stage2_Normal)	FDR(Stage2_Normal)	mean(Stage2)(Stage2_Normal)	mean(Normal)(Stage2_Normal)	Fold-change(Stage34_Normal)	P-value(Stage34_Normal)	FDR(Stage34_Normal)	mean(Stage34)(Stage34_Normal)	mean(Normal)(Stage34_Normal)
hsa-let-7c-5p	down	0.16	0.0030358	0.0114	2049.38	12853.8	0.16	0.0032392	0.0104	1955.34	11938.4	0.17	0.0090626	0.0262	1981.19	11809.5
hsa-let-7e-3p	down	0.22	1.28e-05	0.000114	10.28	47.11	0.22	8.65e-05	0.000512	10.06	46.56	0.21	9.9e-06	9.25e-05	9.55	45.69
hsa-miR-1-3p	down	0.034	1e-07	1e-07	11.61	338.32	0.032	1e-07	1e-07	10.74	332.38	0.03	1e-07	1e-07	9.7	320.95
hsa-miR-100-5p	down	0.12	0.0006859	0.0031	1822.32	15832.8	0.12	4.46e-05	0.000284	1843.8	15099.2	0.099	5.49e-05	0.000373	1489.43	15047.2
hsa-miR-101-5p	down	0.24	3e-07	4.24e-06	6.28	25.94	0.23	6e-07	8.45e-06	5.91	25.27	0.23	4.1e-06	4.62e-05	5.82	24.92
hsa-miR-106a-5p	up	6.9	0.0007163	0.0032	27.6	4	7.08	0.0005026	0.00236	28.31	4	7.79	0.0002238	0.00116	31.18	4
hsa-miR-10b-3p	down	0.076	1e-07	1e-07	9.75	128.15	0.079	1e-07	1e-07	10	127.3	0.089	1e-07	1e-07	11.01	123.89
hsa-miR-10b-5p	down	0.17	1.1e-06	1.49e-05	27740.8	167152	0.16	1.2e-06	1.35e-05	24542.3	155174	0.16	7e-07	9.95e-06	25866.2	160693
hsa-miR-1247-3p	down	0.15	0.0177638	0.0498	37.71	253.74	0.11	0.0048081	0.0141	29.12	254.43	0.098	0.0024759	0.0089	24.02	245.94
hsa-miR-125a-5p	down	0.25	5.52e-05	0.000382	423.94	1707.56	0.25	0.0001034	0.000573	409.97	1630.61	0.21	1.1e-06	1.5e-05	343.51	1620.2
hsa-miR-125b-2-3p	down	0.14	0.0039687	0.0139	20.99	152.09	0.13	0.0040047	0.0124	20.66	153.88	0.16	0.0135069	0.0378	23.96	150.22
hsa-miR-125b-5p	down	0.17	0.0003226	0.00161	573.71	3359.56	0.17	3.62e-05	0.000255	530.28	3144	0.16	0.0005514	0.00254	518.01	3182.45
hsa-miR-126-5p	down	0.29	8e-06	8.22e-05	107.26	369.9	0.28	2.09e-05	0.000157	100.76	365.61	0.3	3.81e-05	0.000277	107.53	353.26
hsa-miR-127-3p	down	0.24	0.0052978	0.018	317.16	1303.79	0.2	0.0021491	0.00757	256.5	1268.79	0.24	0.0058925	0.0178	290.32	1235.39
hsa-miR-1307-5p	up	8.63	3e-07	4.24e-06	267.88	31.04	7.91	2.5e-06	2.56e-05	242.23	30.63	7.31	5.71e-05	0.000373	218.07	29.85
hsa-miR-130b-3p	up	5.57	2e-07	3.08e-06	22.27	4	5.89	1.5e-06	1.64e-05	23.55	4	6.14	1.6e-06	2.01e-05	24.55	4
hsa-miR-130b-5p	up	3.43	0.0001645	0.000945	13.74	4	3.57	0.0002958	0.00147	14.27	4	3.36	0.0015806	0.00581	13.44	4
hsa-miR-133a-3p	down	0.032	1e-07	1e-07	7.9	250.41	0.031	1e-07	1e-07	7.66	250.14	0.029	1e-07	1e-07	7.04	242.16
hsa-miR-134-5p	down	0.26	0.0099417	0.0293	130.28	497.17	0.22	0.0100838	0.0273	109.13	487.91	0.24	0.0101606	0.0291	115.25	470.59
hsa-miR-135b-5p	up	9.57	1.97e-05	0.000167	46.64	4.87	7.01	0.0030841	0.01	33.94	4.84	6.44	0.0037637	0.0126	30.8	4.78
hsa-miR-136-3p	down	0.3	0.0032576	0.0117	8.09	27.34	0.29	0.0012139	0.00466	7.8	26.63	0.31	0.0020142	0.00732	8.17	26.16
hsa-miR-139-3p	down	0.12	1e-07	1e-07	5.64	46.51	0.12	1e-07	1e-07	5.35	46.22	0.12	1e-07	1e-07	5.23	45.05
hsa-miR-139-5p	down	0.096	1e-07	1e-07	18.23	190.67	0.093	1e-07	1e-07	17.97	192.36	0.11	5.8e-06	6.03e-05	20.05	186.92
hsa-miR-140-3p	down	0.18	1e-07	1e-07	694.58	3879.02	0.19	1e-07	1e-07	671.67	3591.06	0.19	1e-07	1e-07	694.27	3617.94
hsa-miR-140-5p	down	0.31	9.4e-06	9.1e-05	30.79	98.85	0.27	1.2e-06	1.35e-05	26.73	100.3	0.26	3.1e-06	3.62e-05	26.01	98.47
hsa-miR-141-3p	up	77.23	1e-07	1e-07	946.87	12.26	83.24	1e-07	1e-07	1024.36	12.31	75.38	1e-07	1e-07	923.12	12.25
hsa-miR-141-5p	up	63.85	1e-07	1e-07	713.8	11.18	66.02	1e-07	1e-07	722.35	10.94	56.99	1e-07	1e-07	612.4	10.75
hsa-miR-142-3p	up	8.96	7.7e-06	8.22e-05	1827.3	203.96	9.12	1.06e-05	8.33e-05	1875.66	205.63	9.15	1.77e-05	0.000152	1822.86	199.32
hsa-miR-142-5p	up	9.48	5.3e-06	6.65e-05	90.37	9.53	9.68	5.5e-06	5.31e-05	90.33	9.33	9.96	9.6e-06	9.23e-05	91.2	9.16
hsa-miR-143-3p	down	0.24	0.0013976	0.00588	56710.5	240898	0.2	0.0006675	0.00297	47819.2	241983	0.19	0.0004957	0.00232	46727.6	244854
hsa-miR-143-5p	down	0.19	0.0002592	0.00133	30.75	158.19	0.19	0.0005315	0.00246	29.57	158.37	0.17	2.88e-05	0.000214	26.65	153.95
hsa-miR-145-3p	down	0.056	1e-07	1e-07	28.91	517.03	0.05	1e-07	1e-07	25.09	503.45	0.051	1e-07	1e-07	24.48	482.84
hsa-miR-145-5p	down	0.067	1e-07	1e-07	1060.48	15780.3	0.061	1e-07	1.61e-06	897.8	14781.1	0.056	1e-07	1e-07	834.62	14804.4
hsa-miR-15b-3p	up	5.96	2e-07	3.08e-06	53.52	8.97	5.24	1e-07	1e-07	46.1	8.79	5.49	1.7e-06	2.06e-05	47.26	8.61
hsa-miR-15b-5p	up	4.91	1e-07	1e-07	361.88	73.65	4.59	6.1e-06	5.73e-05	341.09	74.3	4.55	1e-07	1.82e-06	332.67	73.14
hsa-miR-16-2-3p	up	5.01	3.1e-06	4.04e-05	20.06	4	5.17	1e-07	1.61e-06	20.67	4	5.22	3e-07	4.91e-06	20.87	4
hsa-miR-16-5p	up	3.21	1.41e-05	0.000123	720.38	224.09	3.22	4e-05	0.000276	723.38	224.62	3.2	5.6e-05	0.000373	700.61	218.74
hsa-miR-182-5p	up	27.7	1e-07	1e-07	16056.9	579.74	22.08	1e-07	1e-07	12591.8	570.26	23.51	1e-07	1e-07	13100.5	557.18
hsa-miR-183-5p	up	46.14	1e-07	1e-07	5732.45	124.24	37.27	1e-07	1e-07	4635.41	124.39	46.13	1e-07	1e-07	5567.62	120.7
hsa-miR-18a-5p	up	4.74	3.35e-05	0.000256	18.96	4	4.82	0.0001005	0.000566	19.28	4	5.24	2.34e-05	0.000187	20.95	4
hsa-miR-195-5p	down	0.16	9.28e-05	0.000562	25.77	162.53	0.12	7.2e-06	6.17e-05	20.06	164.57	0.13	2.48e-05	0.000193	21.16	160.41
hsa-miR-200a-3p	up	29.05	1e-07	1e-07	369.27	12.71	27.85	1e-07	1e-07	354.31	12.72	25.92	1e-07	1.82e-06	328.19	12.66
hsa-miR-200a-5p	up	45.78	1e-07	1e-07	929.09	20.29	42.15	1e-07	1e-07	846.89	20.09	40.96	1e-07	1e-07	809.03	19.75
hsa-miR-200b-3p	up	26.36	1e-07	1e-07	986.47	37.43	24.62	1e-07	1e-07	905.6	36.79	24.79	1e-07	1e-07	891.91	35.98
hsa-miR-200b-5p	up	7.9	6.2e-06	7.51e-05	31.59	4	7.2	3e-07	4.41e-06	28.81	4	6.73	7e-07	9.95e-06	26.92	4
hsa-miR-200c-3p	up	43.03	1e-07	1e-07	9067.31	210.73	44.11	1e-07	1e-07	9167.44	207.85	44.54	1e-07	1e-07	8962.1	201.23
hsa-miR-200c-5p	up	7.66	1.19e-05	0.000109	30.65	4	9.55	7e-07	9.46e-06	38.18	4	8.79	1.34e-05	0.000122	35.15	4
hsa-miR-203a-3p	up	28.17	6e-05	0.000399	21822.9	774.61	38.67	2e-07	3.07e-06	29380.1	759.69	47.98	2.84e-05	0.000214	35374.7	737.23
hsa-miR-203b-3p	up	14.98	4.73e-05	0.000349	85.04	5.68	17.55	6.8e-06	6.05e-05	98.76	5.63	15.42	0.0001875	0.000989	85.47	5.54
hsa-miR-205-5p	up	97.72	0.0002426	0.00129	4934.76	50.5	174.29	8e-07	1.04e-05	8709.43	49.97	191.3	7e-07	9.95e-06	9373.57	49
hsa-miR-20b-5p	up	10.47	0.0018901	0.00763	51.78	4.94	10.86	0.0017274	0.00621	53.34	4.91	12.53	0.0009526	0.00399	60.71	4.85
hsa-miR-21-3p	up	6.06	9.3e-06	9.1e-05	3794.41	626.2	5.14	0.0001092	0.000586	3196.69	621.89	5.1	8.32e-05	0.000504	3043.98	596.93
hsa-miR-210-3p	up	18.41	7.3e-06	8.22e-05	758.98	41.22	26.45	1e-06	1.21e-05	1074.25	40.61	22.72	1.2e-06	1.57e-05	905.88	39.87
hsa-miR-218-5p	down	0.16	0.000387	0.00187	28.75	179.91	0.14	0.000159	0.000827	24.75	181.54	0.11	6.74e-05	0.000416	19.03	177.85
hsa-miR-224-5p	up	9.74	0.0002568	0.00133	104.8	10.76	12.33	0.0007578	0.0032	130.02	10.54	12.33	0.0002893	0.00148	127.79	10.36
hsa-miR-28-5p	down	0.24	1e-07	1e-07	103.5	428.52	0.22	1e-07	1.61e-06	94.63	422.35	0.21	1e-07	1e-07	87.67	408.51
hsa-miR-31-3p	up	6.33	0.0031092	0.0114	25.34	4	6.35	0.0028127	0.00923	25.42	4	5.87	0.0056435	0.0172	23.48	4
hsa-miR-31-5p	up	13.74	0.0001108	0.000659	54.95	4	14.37	0.0001248	0.000659	57.49	4	11.64	0.0006337	0.00281	46.57	4
hsa-miR-32-5p	up	3.54	2.47e-05	0.000199	37.49	10.58	3.54	6.65e-05	0.000409	36.1	10.21	3.4	3.95e-05	0.000281	33.79	9.95
hsa-miR-337-3p	down	0.27	0.0077738	0.0242	17.49	64.19	0.21	0.0009347	0.0038	13.21	64.27	0.24	0.0043811	0.0142	15.19	63.17
hsa-miR-33a-5p	up	3.84	0.0053563	0.018	29.46	7.68	3.48	0.0025705	0.00869	26.25	7.55	3.71	0.003626	0.0122	27.18	7.33
hsa-miR-345-5p	up	3.88	0.0001864	0.00102	15.53	4	3.67	0.0010923	0.0043	14.66	4	3.37	0.0046149	0.0145	13.48	4
hsa-miR-3613-5p	up	3.89	3.34e-05	0.000256	15.57	4	3.29	0.0007373	0.00315	13.14	4	3.52	9.36e-05	0.000547	14.08	4
hsa-miR-362-5p	down	0.21	5.92e-05	0.000399	9.25	43.72	0.19	3.3e-06	3.28e-05	8.39	43.14	0.21	0.0003119	0.00155	8.99	42.25
hsa-miR-363-3p	up	6.63	0.0034718	0.0124	29.19	4.4	6.95	0.0032473	0.0104	30.18	4.34	8.34	0.0006352	0.00281	36.04	4.32
hsa-miR-376c-3p	down	0.31	7.46e-05	0.000486	5.84	18.93	0.28	1.8e-06	1.9e-05	5.12	18.34	0.31	1.87e-05	0.000153	5.51	17.95
hsa-miR-379-5p	down	0.27	0.0079156	0.0244	444.55	1650.82	0.22	0.0041558	0.0128	358.04	1592.18	0.24	0.0068171	0.0201	372.32	1574.17
hsa-miR-381-3p	down	0.11	6.5e-06	7.6e-05	32.08	281.98	0.11	8.9e-06	7.16e-05	31.6	281.7	0.11	2e-07	3.44e-06	29.87	273.34
hsa-miR-410-3p	down	0.31	0.0055765	0.0184	7.65	24.54	0.29	0.0028043	0.00923	6.89	24.07	0.28	0.0001809	0.00097	6.62	23.39
hsa-miR-411-5p	down	0.33	0.0001769	0.000983	5.81	17.51	0.31	6.3e-06	5.76e-05	5.22	17.1	0.32	4.48e-05	0.000312	5.26	16.6
hsa-miR-425-5p	up	3.88	0.0005507	0.00256	193.45	49.84	4.72	4.32e-05	0.000284	233.14	49.39	4.52	1.84e-05	0.000153	219.64	48.6
hsa-miR-429	up	20.86	1e-07	1e-07	149.68	7.18	17.56	1e-07	1e-07	124.92	7.12	19.82	1e-07	1e-07	139.97	7.06
hsa-miR-495-3p	down	0.29	7.8e-06	8.22e-05	5.5	19.01	0.28	7.3e-06	6.17e-05	5.22	18.44	0.29	5.9e-06	6.03e-05	5.31	18.02
hsa-miR-497-5p	down	0.21	8.77e-05	0.00055	13.91	66.79	0.16	7.6e-06	6.27e-05	10.98	67.12	0.17	1.72e-05	0.000152	11.29	65.65
hsa-miR-654-3p	down	0.29	0.0098061	0.0293	14.97	51.81	0.23	0.0022757	0.00785	11.99	51.31	0.26	0.0045513	0.0144	13.41	50.66
hsa-miR-93-3p	up	3.16	5.33e-05	0.000376	12.63	4	3.24	3.59e-05	0.000255	12.95	4	3.28	0.0001771	0.000965	13.11	4
hsa-miR-93-5p	up	3.71	2.05e-05	0.00017	5999.91	1615.52	4	1e-06	1.21e-05	6241.21	1560.86	4.14	8.98e-05	0.000534	6356.14	1534.31
hsa-miR-944	up	9.97	0.0167441	0.0473	39.89	4	11.16	0.0080561	0.0229	44.63	4	14.95	0.0010637	0.0044	59.81	4
hsa-miR-96-5p	up	5.44	0.0002031	0.00109	21.77	4	4.91	0.0009435	0.0038	19.63	4	5.07	0.0003048	0.00153	20.3	4
hsa-miR-99a-3p	down	0.25	4.89e-05	0.000353	5.66	22.29	0.26	1.98e-05	0.000152	5.6	21.69	0.28	0.0012548	0.00488	5.94	21.2
hsa-miR-99a-5p	down	0.093	0.0004987	0.00235	565.42	6087.75	0.093	0.0010936	0.0043	522.05	5585.76	0.088	0.0009169	0.00389	498.45	5695.68

## Sheet: stage34-6
miRNA	style	Fold-change(Stage1_Normal)	P-value(Stage1_Normal)	FDR(Stage1_Normal)	mean(Stage1)(Stage1_Normal)	mean(Normal)(Stage1_Normal)	Fold-change(Stage2_Normal)	P-value(Stage2_Normal)	FDR(Stage2_Normal)	mean(Stage2)(Stage2_Normal)	mean(Normal)(Stage2_Normal)	Fold-change(Stage34_Normal)	P-value(Stage34_Normal)	FDR(Stage34_Normal)	mean(Stage34)(Stage34_Normal)	mean(Normal)(Stage34_Normal)
hsa-miR-28-3p	down											0.32	4.9e-06	5.34e-05	3275.23	10123.7
hsa-miR-320a	down											0.33	0.00011	0.000631	501.97	1542.6
hsa-miR-185-5p	up											3.22	0.000409	0.00197	92.88	28.81
hsa-miR-24-2-5p	up											3.01	0.000877	0.00377	30.01	9.97
hsa-miR-181d-5p	down											0.32	0.0025753	0.00915	11.8	36.85
hsa-miR-1307-3p	up											3.1	0.0028405	0.00988	1025.97	331.35

## Sheet: stage2-4
miRNA	style	Fold-change(Stage1_Normal)	P-value(Stage1_Normal)	FDR(Stage1_Normal)	mean(Stage1)(Stage1_Normal)	mean(Normal)(Stage1_Normal)	Fold-change(Stage2_Normal)	P-value(Stage2_Normal)	FDR(Stage2_Normal)	mean(Stage2)(Stage2_Normal)	mean(Normal)(Stage2_Normal)	Fold-change(Stage34_Normal)	P-value(Stage34_Normal)	FDR(Stage34_Normal)	mean(Stage34)(Stage34_Normal)	mean(Normal)(Stage34_Normal)
hsa-miR-542-3p	down						0.33	0.0003624	0.00178	219.96	663.2
hsa-miR-222-5p	up						3.19	0.0087439	0.0239	12.77	4
hsa-miR-127-5p	down						0.28	0.0144483	0.0376	81.89	297.51
hsa-miR-199b-5p	down						0.29	0.0162607	0.042	119.69	418.8
