# Supplementary material for: Integrated Analysis of ceRNA Regulatory Network Associated With Tumor Stage in Cervical Cancer
Source: Front Genet. 2021 Mar 23;12:618753. doi: 10.3389/fgene.2021.618753 (PMC8021857; doi:10.3389/fgene.2021.618753)
Supplement: Supplementary Table 5 — Univariate cox regression analysis of the mRNAs, lncRNAs, and miRNAs. [file Table_5.XLSX]

## Sheet: lncRNA
Characteristics	Hazard.Ratio	CI95	P.Value
DGUOK-AS1	0.61	0.38-0.98	0.04
RP11-303E16.2	0.61	0.38-0.98	0.04
RP11-423H2.1	0.44	0.27-0.72	0.001
RP5-821D11.7	0.57	0.36-0.92	0.021
AMZ2P1	0.62	0.39-1	0.048

## Sheet: miRNA
Characteristics	Hazard.Ratio	CI95	P.Value
hsa.miR.140.3p	0.52	0.32-0.83	0.007
hsa.miR.29b.2.5p	0.56	0.34-0.91	0.019
hsa.miR.497.5p	0.59	0.37-0.95	0.03
hsa.miR.142.3p	0.56	0.34-0.9	0.016

## Sheet: mRNA
Characteristics	Hazard.Ratio	CI95	P.Value
AP1B1	0.43	0.26-0.7	0.001
ATG3	0.55	0.35-0.89	0.014
SCD	1.94	1.21-3.12	0.006
SDC1	1.79	1.1-2.89	0.018
SRSF1	0.49	0.3-0.79	0.004
SUV39H1	0.56	0.35-0.91	0.018
UNG	0.54	0.33-0.88	0.013
HDAC5	0.52	0.32-0.83	0.006
VCL	1.66	1.03-2.68	0.038
